# Supplementary material for: Aromatic amino acid metabolism shapes autophagy-mediated adaptation to iron deprivation in glioblastoma cells
Source: Biometals. 2026 Apr 2;39(3):1167–89. doi: 10.1007/s10534-026-00809-7 (PMC13230266; doi:10.1007/s10534-026-00809-7)
Supplement: Supplementary file 2 — Supplementary file2 (XLSX 424 KB) [file 10534_2026_809_MOESM2_ESM.xlsx]

## Sheet: 03_modeling_results
feature_id	Modus	Formula	Calc. MW	m/z	RT [min]	ID Quality	mzCloud Best Match	mzVault Best Match	log10normalizedarea	effect~U87.DFO - U87.Ctrl~limma	effect~U87.DFO - U251.DFO~limma	effect~U87.DFO - U251.Ctrl~limma	effect~U87.Ctrl - U251.DFO~limma	effect~U87.Ctrl - U251.Ctrl~limma	effect~U251.DFO - U251.Ctrl~limma	t~U87.DFO - U87.Ctrl~limma	t~U87.DFO - U251.DFO~limma	t~U87.DFO - U251.Ctrl~limma	t~U87.Ctrl - U251.DFO~limma	t~U87.Ctrl - U251.Ctrl~limma	t~U251.DFO - U251.Ctrl~limma	p~U87.DFO - U87.Ctrl~limma	p~U87.DFO - U251.DFO~limma	p~U87.DFO - U251.Ctrl~limma	p~U87.Ctrl - U251.DFO~limma	p~U87.Ctrl - U251.Ctrl~limma	p~U251.DFO - U251.Ctrl~limma	PF~global~limma	F~global~limma	fdr~U87.DFO - U87.Ctrl~limma	fdr~U87.DFO - U251.DFO~limma	fdr~U87.DFO - U251.Ctrl~limma	fdr~U87.Ctrl - U251.DFO~limma	fdr~U87.Ctrl - U251.Ctrl~limma	fdr~U251.DFO - U251.Ctrl~limma	bonferroni~U87.DFO - U87.Ctrl~limma	bonferroni~U87.DFO - U251.DFO~limma	bonferroni~U87.DFO - U251.Ctrl~limma	bonferroni~U87.Ctrl - U251.DFO~limma	bonferroni~U87.Ctrl - U251.Ctrl~limma	bonferroni~U251.DFO - U251.Ctrl~limma	log10normalizedarea 11	log10normalizedarea 12	log10normalizedarea 10	log10normalizedarea 9	log10normalizedarea 13	log10normalizedarea 8	log10normalizedarea 19	log10normalizedarea 16
(12E)-9,10-Dihydroxy-12-octadecenoic acid	RPNEG	C18 H34 O4	314.246	313.238	12.938	4			7.46255	0.027621	0.458439	0.496082	0.430818	0.468461	0.0376431	0.732118	12.1513	13.1491	11.4192	12.4169	0.99776	0.481197	3.07252e-07	1.4746e-07	5.45212e-07	2.51416e-07	0.342335	1.09169e-07	101.11	0.649969	2.17165e-06	1.02707e-06	2.69903e-06	1.43427e-06	0.576184	1	0.000184044	8.83283e-05	0.000326582	0.000150598	1	7.74379	7.70297	7.70158	7.69513	7.67751	7.64469	7.29234	7.26931
(18R)-24-Amino-21-hydroxy-21-oxido-15-oxo-16,20,22-trioxa-21?~5~-phosphatetracosan-18-yl (6Z,9Z,12Z)-6,9,12-octadecatrienoate	HILICPOS	C38 H70 N O8 P	699.481	700.489	5.271	4			7.02905	0.220202	0.174528	0.282808	-0.0456741	0.0626054	0.10828	3.92542	3.11121	5.04145	-0.814207	1.11603	1.93024	0.00293941	0.0112668	0.000533811	0.434817	0.290961	0.0829225	0.00313693	9.35651	0.0320128	0.0165008	0.000900712	0.475284	0.319205	0.270184	1	1	0.319753	1	1	1	7.21628	7.21583	7.1095	6.85997	7.1632	6.96522	7.06498	6.94223
(18R)-24-Amino-21-hydroxy-21-oxido-15-oxo-16,20,22-trioxa-21?~5~-phosphatetracosan-18-yl (9Z)-9-octadecenoate	HILICPOS	C38 H74 N O8 P	703.515	704.522	5.108	4			8.638	0.161286	0.394632	0.333941	0.233345	0.172654	-0.0606912	3.01534	7.37785	6.2432	4.36252	3.22786	-1.13465	0.0132493	2.61735e-05	0.000103545	0.001476	0.00925806	0.283445	0.000106565	22.2068	0.0661361	7.43029e-05	0.000203356	0.00240906	0.0127778	0.526088	1	0.0156779	0.0620237	0.884127	1	1	8.88252	8.85696	8.80455	8.58346	8.84191	8.70952	8.5273	8.55641
Unknown 1	HILICPOS	C43 H76 N O8 P	765.531	766.538	5.549	4			7.40346	-0.012352	0.959088	0.941307	0.97144	0.953659	-0.0177814	-0.192254	14.9278	14.6511	15.1201	14.8433	-0.276761	0.851459	4.47729e-08	5.34217e-08	3.96735e-08	4.72385e-08	0.787699	1.78566e-08	147.758	0.915894	6.33565e-07	4.99994e-07	3.89581e-07	4.4914e-07	0.897019	1	2.68189e-05	3.19996e-05	2.37644e-05	2.82958e-05	1	7.81628	7.81798	7.94411	7.88556	7.99216	7.83381	6.95995	6.88215
Unknown 2	HILICNEG	C12 H15 N O4	237.1	236.093	4.871	4			6.90133	-0.222079	-0.306272	-0.333221	-0.0841927	-0.111142	-0.0269491	-3.23649	-4.46347	-4.85622	-1.22699	-1.61973	-0.392744	0.009125	0.00126358	0.000699921	0.248418	0.136903	0.702895	0.00274885	9.7106	0.0557742	0.00221311	0.00115238	0.284517	0.1562	0.847151	1	0.756882	0.419253	1	1	1	6.60833	6.6476	6.84176	6.90192	6.80188	6.98036	6.94025	7.05181
(25S)-26-Hydroxycholest-4-en-3-one	RPPOS	C27 H44 O2	400.334	401.341	14.568	4			8.50601	0.0109792	0.678379	0.776184	0.6674	0.765205	0.0978054	0.182426	11.2717	12.8968	11.0893	12.7144	1.6251	0.858958	6.14369e-07	1.76677e-07	7.1351e-07	2.01752e-07	0.135748	1.3435e-07	96.7798	0.918778	3.68007e-06	1.17588e-06	3.23782e-06	1.19653e-06	0.358208	1	0.000368007	0.00010583	0.000427393	0.000120849	1	8.80706	8.95529	8.92976	8.82964	8.85484	8.82485	8.19054	7.97059
(2E)-decenoic acid	HILICPOS	C10 H18 O2	170.131	171.138	0.705	4			7.26393	0.160344	0.255306	0.521475	0.0949619	0.361132	0.26617	1.27447	2.02927	4.14489	0.754795	2.87042	2.11562	0.231814	0.0703925	0.00207325	0.468079	0.0169428	0.0609521	0.0133348	6.03453	0.431231	0.0880274	0.00307395	0.5061	0.0221105	0.24179	1	1	1	1	1	1	7.55952	7.47748	7.21967	7.53471	7.45762	7.25922	7.12444	6.78633
(2E)-hexadecenoylcarnitine	HILICPOS	C23 H43 N O4	397.319	398.327	3.706	4			6.60296	-0.572452	0.327076	-0.433471	0.899529	0.138981	-0.760548	-5.5319	3.16071	-4.18886	8.69261	1.34304	-7.34956	0.000266781	0.0103649	0.00193469	6.36273e-06	0.209459	2.70362e-05	2.32192e-05	31.5866	0.00571656	0.0152545	0.00291909	1.9545e-05	0.231487	0.000462706	0.159802	1	1	0.00381128	1	0.0161947	6.487	6.30659	6.97086	7.02297	6.50614	7.02325	6.32325	6.94095
(2E,4E,16Z)-1-(1-Piperidinyl)-2,4,16-icosatrien-1-one	HILICPOS	C25 H43 N O	373.334	374.342	1.246	4			6.60807	-0.148202	0.413526	0.535073	0.561728	0.683275	0.121547	-1.85803	5.18445	6.7083	7.04248	8.56633	1.52385	0.0933448	0.00043453	5.78157e-05	3.86718e-05	7.23448e-06	0.159065	1.80442e-05	33.4388	0.244778	0.000856196	0.000124128	8.51633e-05	2.09345e-05	0.392792	1	0.260284	0.0346316	0.0231644	0.00433345	1	6.83765	6.75457	6.91468	7.02522	6.83229	6.9292	6.42201	6.0741
(2R)-1-{[(2-Aminoethoxy)(hydroxy)phosphoryl]oxy}-3-hydroxy-2-propanyl (13Z)-13-docosenoate	HILICPOS	C27 H54 N O7 P	535.364	536.371	6.367	4			7.04822	0.0586584	0.0946013	0.59607	0.0359429	0.537411	0.501468	0.821352	1.32464	8.34635	0.503284	7.525	7.02171	0.430925	0.215277	9.08054e-06	0.625856	2.21424e-05	3.9635e-05	3.03875e-05	29.7124	0.612201	0.24894	2.57784e-05	0.655398	5.28417e-05	0.000659482	1	1	0.00543924	1	0.0132633	0.0237413	7.16646	7.24437	7.19432	7.18842	7.29584	7.14794	7.05043	6.4961
(2R)-1-{[(2-Aminoethoxy)(hydroxy)phosphoryl]oxy}-3-hydroxy-2-propanyl (7Z,10Z,13Z,16Z)-7,10,13,16-docosatetraenoate	RPPOS	C27 H48 N O7 P	529.315	530.322	13.236	4			6.78687	-0.0100579	0.158139	0.558701	0.168197	0.568759	0.400562	-0.191755	3.01493	10.6517	3.20669	10.8434	7.63673	0.851839	0.0132584	1.03061e-06	0.00959333	8.75857e-07	1.95324e-05	2.5703e-06	51.4611	0.915894	0.0189253	4.22831e-06	0.0132101	3.91521e-06	0.000399438	1	1	0.000617333	1	0.000524639	0.0116999	6.89898	7.00393	7.01035	6.90622	6.9878	7.00431	6.75242	6.32288
(2R)-2-[(8Z,11Z,14Z)-8,11,14-Icosatrienoyloxy]-3-(pentadecanoyloxy)propyl 2-(trimethylammonio)ethyl phosphate	HILICPOS	C43 H80 N O8 P	769.562	770.569	4.676	4			7.58055	0.244235	0.745812	0.622275	0.501577	0.37804	-0.123537	3.11752	9.51988	7.943	6.40235	4.82547	-1.57688	0.0111475	2.84139e-06	1.39456e-05	8.45625e-05	0.000732465	0.146445	9.76545e-06	38.3667	0.0601564	1.19021e-05	3.64779e-05	0.000171705	0.00120205	0.373279	1	0.00170199	0.00835344	0.0506529	0.438746	1	8.04451	7.96161	7.85158	7.60729	7.94477	7.75931	7.37772	7.42697
(2R)-3-(Phosphonooxy)-2-(tetradecanoyloxy)propyl (9Z)-9-tetradecenoate	HILICPOS	C31 H59 O8 P	590.396	591.404	0.81	4			6.4788	0.304978	0.467969	0.369724	0.162991	0.0647456	-0.0982453	1.38199	2.12057	1.67538	0.738581	0.29339	-0.445191	0.197587	0.0604496	0.125343	0.477434	0.775328	0.66583	0.235975	1.67389	0.393206	0.0770411	0.140075	0.513435	0.796606	0.828761	1	1	1	1	1	1	7.10013	6.86118	6.16281	6.5499	6.33209	6.66574	6.57053	6.67049
(2R)-3-{[(2-Aminoethoxy)(hydroxy)phosphoryl]oxy}-2-(palmitoyloxy)propyl (5Z,8Z,11Z,14Z)-5,8,11,14-icosatetraenoate	HILICNEG	C41 H74 N O8 P	739.515	738.508	5.632	4			6.85282	0.117356	0.748801	0.853395	0.631445	0.736039	0.104594	2.24494	14.3241	16.3249	12.0791	14.0799	2.00081	0.0490489	6.6082e-08	1.91807e-08	3.24679e-07	7.76797e-08	0.0737971	2.52279e-08	137.479	0.162322	7.91663e-07	2.67192e-07	1.76802e-06	6.19443e-07	0.260646	1	3.95831e-05	1.14893e-05	0.000194483	4.65302e-05	1	7.38465	7.18159	7.21383	7.1182	7.28189	7.16403	6.56465	6.37213
(2R)-3-{[(2-Aminoethoxy)(hydroxy)phosphoryl]oxy}-2-[(11Z)-11-octadecenoyloxy]propyl (9Z)-9-octadecenoate	HILICPOS	C41 H78 N O8 P	743.546	744.554	5.69	4			7.9914	-0.00751592	0.231404	0.126705	0.23892	0.134221	-0.104699	-0.119598	3.68223	2.0162	3.80183	2.1358	-1.66603	0.907212	0.0043585	0.071937	0.00358767	0.0589272	0.12722	0.0102379	6.57158	0.941803	0.0068885	0.0831859	0.00542517	0.0693466	0.341726	1	1	1	1	1	1	8.10647	7.98358	8.11117	8.08799	8.1471	8.06054	7.84492	7.94984
(2R)-3-{[(2-Aminoethoxy)(hydroxy)phosphoryl]oxy}-2-[(1Z)-1-hexadecen-1-yloxy]propyl (5Z,8Z,11Z,14Z)-5,8,11,14-icosatetraenoate	HILICPOS	C41 H74 N O7 P	723.52	724.527	5.378	4			7.71283	0.0752309	0.914003	0.855431	0.838773	0.7802	-0.0585725	1.44904	17.6049	16.4767	16.1558	15.0276	-1.12818	0.178482	9.34426e-09	1.75648e-08	2.11746e-08	4.20408e-08	0.28604	7.17789e-09	178.604	0.368657	2.33217e-07	2.56617e-07	2.74846e-07	4.19707e-07	0.526088	1	5.59721e-06	1.05213e-05	1.26836e-05	2.51824e-05	1	8.22549	8.09733	8.12496	8.10875	8.19917	8.06258	7.26237	7.35392
(2R)-3-{[(2-Aminoethoxy)(hydroxy)phosphoryl]oxy}-2-[(1Z)-1-hexadecen-1-yloxy]propyl (9Z)-9-hexadecenoate	HILICPOS	C37 H72 N O7 P	673.504	674.512	5.639	4			6.4739	0.102117	0.436521	0.277263	0.334405	0.175146	-0.159258	1.30148	5.56346	3.53371	4.26198	2.23224	-2.02974	0.222786	0.000255436	0.00556275	0.00172546	0.0501105	0.070337	0.00123636	12.0667	0.423073	0.000527607	0.00769536	0.00277092	0.0597932	0.258478	1	0.153006	1	1	1	1	6.69392	6.60567	6.68982	6.43674	6.73404	6.60071	6.21844	6.32791
(2R)-3-{[(2-Aminoethoxy)(hydroxy)phosphoryl]oxy}-2-[(1Z)-1-hexadecen-1-yloxy]propyl (9Z)-9-octadecenoate	RPNEG	C39 H76 N O7 P	701.536	700.529	14.756	4			7.36112	-0.0316836	0.180185	0.222019	0.211869	0.253702	0.0418338	-0.395985	2.25197	2.77481	2.64795	3.1708	0.522843	0.700579	0.0484705	0.0199351	0.0247431	0.0101903	0.61267	0.0225855	5.04445	0.812417	0.062573	0.0254067	0.0322198	0.0138525	0.789224	1	1	1	1	1	1	7.28456	7.63392	7.39505	7.52984	7.44276	7.5314	7.33254	7.19445
(2R)-3-{[(2-Aminoethoxy)(hydroxy)phosphoryl]oxy}-2-[(1Z,11Z)-1,11-octadecadien-1-yloxy]propyl (9Z)-9-octadecenoate	HILICNEG	C41 H78 N O7 P	727.552	726.545	5.514	4			6.84582	-0.0479757	0.339874	0.335148	0.38785	0.383124	-0.00472609	-0.596513	4.22588	4.16711	4.82239	4.76363	-0.0587626	0.564324	0.00182561	0.00200195	0.000735815	0.000802912	0.954319	0.000784513	13.5883	0.711642	0.00314236	0.00299044	0.00127385	0.00130337	0.984526	1	1	1	0.440753	0.480944	1	6.99516	6.90024	7.07458	7.07279	7.11234	7.0043	6.646	6.63534
(2R)-3-{[(2-Aminoethoxy)(hydroxy)phosphoryl]oxy}-2-[(9Z)-9-octadecenoyloxy]propyl (9Z,12Z)-9,12-octadecadienoate	HILICPOS	C41 H76 N O8 P	741.531	742.538	5.693	4			7.29723	0.121526	0.368443	0.329694	0.246916	0.208167	-0.0387487	3.03029	9.18722	8.22101	6.15693	5.19072	-0.966211	0.012918	3.90159e-06	1.03576e-05	0.000115719	0.000430656	0.35712	1.04078e-05	37.8263	0.0658808	1.53753e-05	2.8723e-05	0.000228013	0.00074341	0.589298	1	0.00233705	0.00620418	0.0693158	0.257963	1	7.54919	7.44465	7.398	7.37503	7.51258	7.36881	7.10736	7.18611
(2R)-3-{[(2-Aminoethoxy)(hydroxy)phosphoryl]oxy}-2-hydroxypropyl (9Z)-9-hexadecenoate	RPPOS	C21 H42 N O7 P	451.27	452.277	12.994	4			7.13709	0.062267	0.188832	0.581021	0.126565	0.518754	0.39219	1.58366	4.80263	14.7774	3.21897	13.1937	9.97472	0.144897	0.000757683	4.92664e-08	0.00939739	1.42864e-07	1.86858e-06	2.10898e-07	87.979	0.330012	0.00140948	4.75977e-07	0.0130001	9.39005e-07	6.99548e-05	1	0.453852	2.95105e-05	1	8.55754e-05	0.00111928	7.27701	7.42155	7.27727	7.30152	7.3368	7.26975	7.13825	6.71558
(2S)-2,3-Dihydroxypropyl (11Z,14Z,17Z)-11,14,17-icosatrienoate	HILICPOS	C23 H40 O4	380.293	381.3	0.712	4			6.0027	0.136084	0.224646	0.0607215	0.0885614	-0.075363	-0.163924	0.154886	0.255683	0.0691107	0.100797	-0.0857751	-0.186572	0.880047	0.803469	0.946288	0.921739	0.933368	0.855792	0.994498	0.024411	0.924889	0.825013	0.94787	0.92328	0.934929	0.937061	1	1	1	1	1	1	7.03994	5.69783	5.61087	5.62917	5.58642	6.67589	6.42947	4.15209
(2S)-2-[(3E,7E,11E)-13-Hydroxy-4,8,12-trimethyl-3,7,11-tridecatrien-1-yl]-2,7,8-trimethyl-6-chromanol	RPNEG	C28 H42 O3	426.313	425.306	13.92	4			8.60197	-0.0405389	0.350903	0.357429	0.391442	0.397968	0.00652541	-0.968725	8.38525	8.54118	9.35398	9.50991	0.155932	0.355925	8.71989e-06	7.4232e-06	3.32438e-06	2.86814e-06	0.879244	2.11418e-06	53.6937	0.549961	3.01331e-05	2.23442e-05	1.15773e-05	1.0106e-05	0.953317	1	0.00522321	0.00444649	0.0019913	0.00171802	1	8.73792	8.85513	8.79903	8.84442	8.71371	8.78492	8.47457	8.41188
Unknown 3	HILICPOS	C42 H57 N O7	687.414	688.421	0.77	4			7.22782	-0.00110608	0.385044	0.415882	0.38615	0.416988	0.0308388	-0.0320831	11.1687	12.0632	11.2008	12.0953	0.894519	0.975048	6.68346e-07	3.28665e-07	6.50997e-07	3.20683e-07	0.392431	1.84848e-07	90.4691	0.981603	3.96375e-06	1.72693e-06	3.07045e-06	1.7786e-06	0.613309	1	0.000400339	0.00019687	0.000389947	0.000192089	1	7.39652	7.47254	7.445	7.41463	7.41425	7.42699	6.99414	6.97855
Unknown 4	HILICPOS	C37 H71 N O6 S	657.503	658.51	0.917	4			7.6534	-0.0559538	0.429782	0.420891	0.485736	0.476845	-0.00889135	-0.925098	7.1057	6.95869	8.03079	7.88379	-0.147003	0.377078	3.58928e-05	4.27206e-05	1.26845e-05	1.48727e-05	0.886103	1.05151e-05	37.7399	0.567678	9.64115e-05	9.48092e-05	3.31792e-05	3.72751e-05	0.956352	1	0.0214998	0.0255896	0.00759804	0.00890875	1	7.96464	7.84918	7.94922	7.88938	7.74241	7.8855	7.41283	7.46736
Unknown 5	RPPOS	C6 H11 N O5	177.064	178.071	0.832	4			8.36369	-0.0722187	0.102751	0.143979	0.174969	0.216197	0.0412282	-1.79088	2.54801	3.57038	4.33888	5.36126	1.02238	0.104117	0.0293347	0.0052364	0.001531	0.00033828	0.331118	0.00132649	11.8436	0.263148	0.0386186	0.00734568	0.00249203	0.00059597	0.566003	1	1	1	0.917067	0.20263	1	8.39205	8.36881	8.47746	8.42269	8.4611	8.53847	8.30195	8.28974
Unknown 6	HILICNEG	C39 H76 N O10 P	749.521	748.513	5.107	4			7.65874	0.330415	0.392629	0.350972	0.0622141	0.020557	-0.041657	3.02081	3.58961	3.20876	0.568792	0.187943	-0.380849	0.013127	0.00507332	0.00956002	0.582265	0.854747	0.711421	0.0179016	5.46843	0.0660761	0.00789839	0.0126972	0.612965	0.869259	0.850581	1	1	1	1	1	1	7.94982	7.92435	7.27355	7.71215	7.90755	7.80477	7.58119	7.58247
Unknown 7	RPPOS	C4 H7 N O2	101.048	84.0443	0.739	4			8.60202	-0.0648602	0.441462	0.359256	0.506322	0.424116	-0.0822054	-2.20434	15.0035	12.2097	17.2079	14.4141	-2.79384	0.0525204	4.26831e-08	2.93899e-07	1.1616e-08	6.22975e-08	0.0192998	1.74584e-08	148.454	0.171606	6.33565e-07	1.6608e-06	1.83105e-07	5.53968e-07	0.114461	1	2.55672e-05	0.000176045	6.958e-06	3.73162e-05	1	8.79905	8.77498	8.84333	8.83175	8.78392	8.87745	8.35426	8.43437
Unknown 8	HILICPOS	C25 H45 N O	375.35	376.357	1.239	4			7.00858	0.190053	0.391886	0.456096	0.201833	0.266043	0.0642104	1.04452	2.15378	2.50668	1.10926	1.46216	0.352897	0.321263	0.0571771	0.0314722	0.293732	0.174936	0.73162	0.112561	2.58436	0.518697	0.0730257	0.0391931	0.331347	0.195863	0.862686	1	1	1	1	1	1	7.28019	7.40796	7.44458	6.68951	7.1161	7.1	6.9594	6.5678
(2Z,4Z,10Z)-N-Isobutyl-2,4,10-docosatrienamide	HILICPOS	C26 H47 N O	389.366	390.373	1.22	4			6.69908	0.148166	0.55587	0.505802	0.407705	0.357637	-0.050068	0.996888	3.74001	3.40314	2.74312	2.40625	-0.336868	0.342738	0.00396656	0.00690669	0.0210403	0.0373298	0.743302	0.00979063	6.66518	0.537435	0.00635285	0.00940252	0.0276992	0.0456338	0.86791	1	1	1	1	1	1	6.98823	7.20252	7.09556	6.68926	6.81387	6.7753	6.5539	6.21236
(3R,4S,9R,11R)-27-(4-Hydroxyphenyl)-3-methoxy-4-methyl-9,11-heptacosanediol	HILICPOS	C35 H64 O4	548.481	549.488	5.793	4			6.38033	-0.00345523	0.236961	0.160518	0.240417	0.163973	-0.0764438	-0.0473423	3.24676	2.19935	3.2941	2.24669	-1.0474	0.963189	0.00896913	0.0529634	0.00828513	0.0489038	0.319997	0.0186118	5.39609	0.974578	0.0133499	0.062822	0.0116225	0.0585907	0.55559	1	1	1	1	1	1	6.6272	6.3738	6.56455	6.39434	6.43551	6.48799	6.22768	6.36651
Unknown 9	HILICPOS	C45 H76 N O8 P	789.53	790.537	5.532	4			7.18516	0.0554377	0.573694	0.452958	0.518256	0.39752	-0.120735	0.86799	8.98234	7.09198	8.11435	6.22399	-1.89036	0.406102	4.76524e-06	3.64768e-05	1.15989e-05	0.000106131	0.0885363	8.11177e-06	39.981	0.590238	1.80366e-05	8.30783e-05	3.07423e-05	0.000211908	0.276926	1	0.00285438	0.0218496	0.00694776	0.0635725	1	7.54181	7.38029	7.4922	7.3622	7.44495	7.34634	6.90869	7.01078
Unknown 10	HILICPOS	C41 H72 N O8 P	737.497	738.504	5.741	4			6.77189	-0.0114713	0.261263	0.300149	0.272735	0.31162	0.0388854	-0.151835	3.45811	3.9728	3.60995	4.12464	0.514691	0.88239	0.00630397	0.00272457	0.00490652	0.00214055	0.618148	0.00278104	9.679	0.924889	0.00960834	0.00399026	0.00727476	0.00327089	0.794245	1	1	1	1	1	1	6.88913	6.88184	6.95607	6.92417	6.95715	6.8823	6.67994	6.74784
(8E)-2-Amino-8-octadecene-1,3,4-triol	RPPOS	C18 H37 N O3	315.277	316.285	11.367	4			7.09654	-0.0507582	0.197112	0.420116	0.24787	0.470875	0.223004	-0.785222	3.0493	6.49913	3.83452	7.28436	3.44984	0.450844	0.0125093	7.48837e-05	0.00340285	2.91449e-05	0.00639108	0.000111502	21.97	0.625129	0.018143	0.000151782	0.00517336	6.6128e-05	0.0497176	1	1	0.0448554	1	0.0174578	1	7.13307	7.28243	7.35768	7.28637	7.29897	7.22269	6.96488	6.70445
Unknown 11	RPPOS	C24 H42 O10	490.278	491.285	14.117	4			7.98685	-0.00475108	0.447949	0.55251	0.4527	0.557261	0.104561	-0.0911566	8.59457	10.6007	8.68573	10.6919	2.00616	0.9292	7.0288e-06	1.07657e-06	6.40716e-06	9.95822e-07	0.0731456	9.8408e-07	63.3389	0.959639	2.55167e-05	4.35722e-06	1.95558e-05	4.38601e-06	0.260646	1	0.00421025	0.000644868	0.00383789	0.000596497	1	8.19523	8.30275	8.28922	8.25077	8.20933	8.18157	7.79463	7.5779
Unknown 12	HILICPOS	C38 H76 N O8 P	705.53	706.537	5.116	4			9.13003	0.221441	0.146239	0.214991	-0.0752013	-0.00644957	0.0687517	3.94898	2.60791	3.83397	-1.34108	-0.115016	1.22606	0.00283043	0.0264898	0.00340587	0.210075	0.910749	0.248752	0.0094723	6.73498	0.0313968	0.0353394	0.00493975	0.241991	0.915333	0.483774	1	1	1	1	1	1	9.33435	9.25746	9.14183	8.95858	9.23527	9.06235	9.17638	9.11628
(Ac)2-L-Lys-D-Ala-D-Ala	RPPOS	C16 H28 N4 O6	372.201	373.208	3.714	4			6.8032	-0.0372844	0.198273	0.262757	0.235558	0.300041	0.0644833	-0.918897	4.88656	6.4758	5.80546	7.39469	1.58923	0.380157	0.000669307	7.71028e-05	0.00018388	2.56741e-05	0.143636	5.20149e-05	26.2616	0.569285	0.00126074	0.000155504	0.0003442	5.85857e-05	0.368671	1	0.400915	0.0461846	0.110144	0.0153788	1	6.89212	6.90949	6.89309	6.94377	6.92579	7.00239	6.68276	6.62634
(R)-3-hydroxybutyrylcarnitine	RPPOS	C11 H21 N O5	247.142	248.149	1.435	4			7.56993	0.0652425	0.937201	0.89789	0.871959	0.832648	-0.0393106	0.897238	12.8887	12.3481	11.9915	11.4509	-0.540614	0.391049	1.7771e-07	2.64728e-07	3.47306e-07	5.31491e-07	0.600815	1.20069e-07	99.1018	0.580045	1.52069e-06	1.53953e-06	1.8742e-06	2.67532e-06	0.782365	1	0.000106448	0.000158572	0.000208036	0.000318363	1	8.07964	8.00931	7.92189	7.95391	8.04609	8.06351	7.15755	7.23646
(R)-4'-Phosphopantothenate	RPPOS	C9 H18 N O8 P	299.077	300.084	3.65	4			6.51267	-0.181689	1.53134	1.16638	1.71302	1.34807	-0.364956	-1.08638	9.15637	6.97417	10.2427	8.06055	-2.18219	0.303246	4.01994e-06	4.19392e-05	1.47053e-06	1.22857e-05	0.0545137	2.58797e-06	51.3845	0.50178	1.57382e-05	9.40884e-05	5.79503e-06	3.19963e-05	0.224279	1	0.00240794	0.0251216	0.000880845	0.00735914	1	7.17224	7.16088	7.27408	7.33752	7.0919	7.35849	5.56474	6.29046
Unknown 13	RPPOS	C18 H18 O	250.136	251.143	11.918	4			7.05827	0.0120673	0.38254	0.390373	0.370473	0.378306	0.0078328	0.21509	6.81847	6.95808	6.60337	6.74299	0.139613	0.834096	5.05619e-05	4.27519e-05	6.57815e-05	5.54171e-05	0.891786	2.64205e-05	30.6741	0.909376	0.000128879	9.48092e-05	0.00013523	0.000115661	0.959061	1	0.0302866	0.0256084	0.0394031	0.0331948	1	7.15887	7.32857	7.3005	7.15563	7.2761	7.2712	6.90612	6.8339
Pantothenate	HILICNEG	C9 H17 N O5	219.111	218.103	4.252	2	85	92.4	9.87607	-0.0316031	0.0205152	0.148727	0.0521183	0.18033	0.128212	-0.686454	0.445613	3.23051	1.13207	3.91696	2.7849	0.508304	0.665536	0.00921704	0.28448	0.00297959	0.0195958	0.0141754	5.9143	0.669174	0.696951	0.0122962	0.323347	0.00443974	0.115078	1	1	1	1	1	1	9.90066	9.93531	9.91018	9.94271	9.89547	9.97335	9.79247	9.79341
S-Lactoylglutathione	RPPOS	C13 H21 N3 O8 S	379.105	380.112	4.165	4			6.34025	0.0115957	0.223705	0.392103	0.212109	0.380507	0.168398	0.213398	4.1169	7.21597	3.9035	7.00257	3.09907	0.835379	0.00216688	3.15496e-05	0.00304475	4.05459e-05	0.0115001	7.90514e-05	23.8237	0.909376	0.00367694	7.26854e-05	0.00468845	8.79963e-05	0.0782791	1	1	0.0188982	1	0.024287	1	6.49242	6.48543	6.41804	6.45355	6.51344	6.58491	6.26108	6.06416
3-Methyl-2-oxopentanoate	RPNEG	C6 H10 O3	130.063	129.056	5.883	4			8.90007	0.0373762	0.191073	0.236311	0.153697	0.198934	0.0452377	0.545509	2.78873	3.44898	2.24322	2.90347	0.660248	0.59757	0.0194685	0.00640024	0.0491913	0.0160175	0.524271	0.0163028	5.64468	0.745717	0.0269945	0.008793	0.0610053	0.0209487	0.725927	1	1	1	1	1	1	8.96466	8.96474	9.05197	8.9459	9.11936	8.93878	8.89377	8.66072
4-Hydroxy-2-oxohexanoate	HILICNEG	C6 H10 O4	146.058	145.051	2.364	3	67.7	58.1	7.88487	-0.0472844	0.410336	0.330303	0.45762	0.377587	-0.0800327	-0.466084	4.04469	3.25581	4.51078	3.72189	-0.788885	0.651317	0.00242955	0.00883395	0.00117543	0.00408533	0.448797	0.00219723	10.3332	0.784988	0.0040588	0.011821	0.00194497	0.00595405	0.66542	1	1	1	0.70408	1	1	8.16984	8.14611	7.96989	8.17664	7.8587	8.16996	7.48741	7.76328
Lactate	RPNEG	C3 H6 O3	90.0317	89.0244	1.171	2	99.8		10.1288	-0.13356	0.14297	0.247891	0.27653	0.381452	0.104921	-2.44808	2.62055	4.54369	5.06863	6.99176	1.92314	0.0347701	0.0259256	0.00111796	0.000513223	4.10702e-05	0.0838969	0.00022182	18.6299	0.129362	0.0346639	0.00176692	0.000906846	8.81758e-05	0.270184	1	1	0.669661	0.307421	0.024601	1	10.1086	10.1676	10.3922	10.3063	10.3031	10.2815	10.041	9.87028
Malate	RPNEG	C4 H6 O5	134.022	133.014	0.935	2	97.8	94.3	9.3419	-0.00334718	0.51152	0.362079	0.514867	0.365426	-0.149441	-0.0546888	8.35761	5.91593	8.4123	5.97061	-2.44169	0.957483	8.97447e-06	0.000158686	8.4783e-06	0.000147613	0.0351496	1.26649e-05	36.2046	0.974578	3.04001e-05	0.000301756	2.46863e-05	0.00027805	0.169867	1	0.00537571	0.0950531	0.0050785	0.08842	1	9.58314	9.52427	9.52806	9.53474	9.57096	9.62562	9.10689	9.25224
Unknown 90	HILICPOS	C5 H10 N2 O2	130.074	131.081	6.537	4			7.66988	-0.0479218	0.321236	0.400689	0.369158	0.448611	0.0794535	-1.13921	7.6365	9.52529	8.77571	10.6645	1.88879	0.28163	1.95375e-05	2.82698e-06	5.85184e-06	1.01936e-06	0.0887644	1.54825e-06	57.4429	0.480617	5.79354e-05	9.78821e-06	1.83521e-05	4.39722e-06	0.276926	1	0.011703	0.00169336	0.00350525	0.000610598	1	7.82565	7.78162	7.88008	7.89556	7.90786	7.88326	7.50419	7.44474
Unknown 14	HILICNEG	C11 H14 O2	178.099	177.092	0.869	4			7.38064	-0.0588219	0.320979	0.47811	0.379801	0.536932	0.157132	-1.03953	5.67251	8.44942	6.71204	9.48896	2.77691	0.323464	0.000220049	8.15857e-06	5.75516e-05	2.92526e-06	0.0198639	7.05039e-06	41.2423	0.520846	0.000462489	2.37232e-05	0.000121362	1.0247e-05	0.115519	1	0.131809	0.00488699	0.0344734	0.00175223	1	7.63209	7.56255	7.56751	7.61433	7.50248	7.69174	7.24551	7.01891
Unknown 15	RPNEG	C17 H26 O4	294.183	293.176	10.955	4			9.81244	-0.133954	0.306643	0.335072	0.440596	0.469026	0.0284296	-3.18957	7.30147	7.9784	10.491	11.168	0.676936	0.00987348	2.85748e-05	1.34214e-05	1.18338e-06	6.68737e-07	0.514069	1.22732e-06	60.3972	0.0579825	8.03584e-05	3.54159e-05	4.92255e-06	3.15412e-06	0.717779	1	0.0171163	0.00803941	0.000708847	0.000400573	1	9.89086	9.9462	10.0043	10.1232	9.98108	10.0924	9.6102	9.65276
Unknown 16	HILICPOS	C25 H41 N O2	387.314	388.321	1.417	4			6.74378	0.295277	0.479046	0.465976	0.18377	0.170699	-0.0130709	1.30537	2.11779	2.06	0.812416	0.754631	-0.0577844	0.221508	0.0607315	0.0668833	0.435796	0.468173	0.955079	0.187566	1.94424	0.422559	0.0772361	0.0782483	0.475487	0.499885	0.984526	1	1	1	1	1	1	7.10569	7.17146	7.20658	6.1578	6.8844	6.91136	6.63918	6.38903
Unknown 17	HILICPOS	C4 H10 O3	106.063	89.0597	0.831	4			8.01392	0.0214703	0.410958	0.476467	0.389487	0.454997	0.0655094	0.39316	7.52537	8.72497	7.13221	8.33181	1.19959	0.702597	2.2133e-05	6.15824e-06	3.47922e-05	9.2195e-06	0.258427	6.19391e-06	42.4396	0.812417	6.40466e-05	1.91129e-05	7.83478e-05	2.47645e-05	0.494561	1	0.0132576	0.00368878	0.0208405	0.00552248	1	8.28482	8.31724	8.21952	8.22286	8.12136	8.21664	7.85369	7.82169
Unknown 18	RPPOS	C6 H10 O3 S	162.035	163.042	2.346	4			6.63607	0.0147285	-1.03623	-1.14176	-1.05095	-1.15649	-0.105538	0.341345	-24.0154	-26.4613	-24.3567	-26.8027	-2.44593	0.740032	4.71637e-10	1.84314e-10	4.11434e-10	1.62763e-10	0.0348973	9.86454e-11	432.445	0.84757	4.03895e-08	8.49262e-09	1.84253e-08	1.5276e-08	0.169867	1	2.82511e-07	1.10404e-07	2.46449e-07	9.74948e-08	1	6.05748	6.07426	6.08715	6.0713	6.15402	6.08313	7.14147	7.21508
1,2-Dioleoyl-sn-glycero-3-PE	HILICPOS	C41 H78 N O8 P	743.546	744.554	4.812	4			8.00381	0.217135	0.645119	0.52009	0.427985	0.302956	-0.125029	3.44396	10.2322	8.24913	6.78825	4.80516	-1.98308	0.0064537	1.48429e-06	1.0055e-05	5.24481e-05	0.000754843	0.0759961	5.86618e-06	42.9516	0.0444341	7.17009e-06	2.80136e-05	0.000112071	0.00123039	0.260646	1	0.000889091	0.00602292	0.0314164	0.452151	1	8.38542	8.34202	8.28126	8.05625	8.32075	8.05927	7.78985	7.88105
1,2-Dipalmitoleoyl-sn-glycero-3-phosphocholine	HILICPOS	C40 H76 N O8 P	729.531	730.538	4.915	4			8.72139	0.142362	0.446761	0.311374	0.304399	0.169012	-0.135387	2.56722	8.05647	5.61503	5.48925	3.0478	-2.44144	0.0283904	1.23396e-05	0.000237994	0.000282987	0.0125409	0.0351644	6.73235e-05	24.7346	0.113372	3.84971e-05	0.000428103	0.000513663	0.0168053	0.169867	1	0.00739144	0.142558	0.169509	1	1	8.98219	8.93603	8.90591	8.67984	8.92132	8.82669	8.5595	8.67884
1,2-dioleoyl-sn-glycero-3-phospho-(1'-sn-glycerol)	HILICNEG	C42 H79 O10 P	774.541	773.533	2.312	4			6.54514	0.0842372	1.24163	1.19439	1.15739	1.11015	-0.0472396	1.2382	18.2507	17.5563	17.0125	16.3181	-0.694372	0.244413	6.62231e-09	9.59405e-09	1.29522e-08	1.92566e-08	0.503538	4.17613e-09	199.838	0.444996	1.80307e-07	1.74147e-07	1.98932e-07	2.68248e-07	0.708026	1	3.96676e-06	5.74684e-06	7.75836e-06	1.15347e-05	1	7.28221	7.12253	7.10124	7.04946	7.12088	7.1222	6.01475	6.04944
1,2-dioleoyl-sn-glycero-3-phospho-N,N-dimethylethanolamine	HILICPOS	C43 H82 N O8 P	771.578	772.585	4.666	4			8.33564	0.172145	0.576493	0.479468	0.404349	0.307323	-0.0970257	3.25014	10.8844	9.0525	7.63423	5.80236	-1.83188	0.0089183	8.46216e-07	4.44803e-06	1.95871e-05	0.000184647	0.0974119	2.66734e-06	51.0476	0.0550728	4.56652e-06	1.4402e-05	4.82826e-05	0.000340319	0.28886	1	0.000506883	0.00266437	0.0117327	0.110604	1	8.70712	8.62079	8.55302	8.37452	8.6001	8.48403	8.11721	8.22596
1,3-Dihydroxy-2-propanyl (9Z)-9-tetradecenoate	RPNEG	C17 H32 O4	300.23	299.223	12.669	4			7.81108	0.0769213	0.463248	0.559722	0.386327	0.482801	0.0964745	1.66792	10.0448	12.1367	8.37687	10.4688	2.0919	0.12684	1.75424e-06	3.10695e-07	8.79621e-06	1.20645e-06	0.0634181	5.23215e-07	72.5203	0.303908	8.19069e-06	1.72201e-06	2.53314e-05	5.01848e-06	0.248003	1	0.00105079	0.000186106	0.00526893	0.000722661	1	8.06007	8.12853	8.01288	8.01324	8.06957	8.00129	7.58433	7.54383
Unknown 19	RPNEG	C20 H38 O7 S	422.234	421.226	13.314	4			8.41806	-0.0616415	0.372056	0.372374	0.433698	0.434015	0.000317397	-2.19573	13.253	13.2643	15.4487	15.4601	0.011306	0.0532868	1.36998e-07	1.3591e-07	3.23696e-08	3.21461e-08	0.991206	2.39212e-08	139.014	0.171606	1.20679e-06	1.00506e-06	3.45677e-07	3.77559e-07	0.994526	1	8.20617e-05	8.14101e-05	1.93894e-05	1.92555e-05	1	8.60392	8.605	8.63507	8.66482	8.55735	8.65131	8.23571	8.21445
Unknown 20	HILICNEG	C13 H24 O4	244.167	243.16	1.037	4			7.41534	-0.0878767	0.386973	0.427184	0.47485	0.515061	0.0402108	-2.29183	10.0923	11.141	12.3842	13.4329	1.0487	0.0453148	1.68104e-06	6.83711e-07	2.57663e-07	1.2077e-07	0.319428	1.51493e-07	94.3564	0.154343	7.9287e-06	3.1026e-06	1.50015e-06	8.12824e-07	0.55559	1	0.00100695	0.000409543	0.00015434	7.23414e-05	1	7.61885	7.57468	7.64931	7.65379	7.59721	7.75127	7.26387	7.17242
1-(1Z)-hexadecenyl-2-arachidonoyl-sn-glycero-3-phosphocholine	HILICPOS	C44 H80 N O7 P	765.567	766.575	4.023	4			7.41421	0.113271	1.33584	1.01222	1.22257	0.898951	-0.32362	1.62414	19.154	14.5138	17.5299	12.8896	-4.64023	0.135954	4.16912e-09	5.838e-08	9.73302e-09	1.77594e-07	0.000965951	7.06579e-09	179.189	0.314614	1.56081e-07	5.37994e-07	1.75786e-07	1.06874e-06	0.00933233	1	2.4973e-06	3.49696e-05	5.83008e-06	0.000106379	0.578604	8.15551	7.90017	7.88659	7.89226	8.03295	7.96996	6.79921	7.09759
1-(1Z,9Z-octadecadienyl)-2-(4Z,7Z,10Z,13Z,16Z,19Z-docosahexaenoyl)-sn-glycero-3-phosphoethanolamine	HILICPOS	C45 H76 N O7 P	773.535	774.542	5.217	4			7.32017	0.0914808	0.45227	0.407224	0.360789	0.315743	-0.0450461	2.0634	10.2012	9.18515	8.13779	7.12175	-1.01604	0.0665057	1.52564e-06	3.9094e-06	1.13128e-05	3.52219e-05	0.333979	2.49896e-06	51.7774	0.194327	7.31085e-06	1.29377e-05	3.02517e-05	7.75658e-05	0.566723	1	0.000913856	0.00234173	0.00677637	0.0210979	1	7.60202	7.5054	7.49838	7.43117	7.56633	7.46975	7.11639	7.14234
1-(1Z-hexadecenyl)-2-(4Z,7Z,10Z,13Z,16Z,19Z-docosahexaenoyl)-sn-glycero-3-phosphoethanolamine	HILICNEG	C43 H74 N O7 P	747.52	746.513	5.32	4			7.35139	0.0706781	0.669541	0.586235	0.598863	0.515557	-0.0833066	1.21798	11.5381	10.1025	10.3201	8.88447	-1.4356	0.251674	4.95663e-07	1.66587e-06	1.37367e-06	5.24966e-06	0.182178	5.89514e-07	70.6947	0.453098	3.09273e-06	6.19788e-06	5.55965e-06	1.60014e-05	0.411792	1	0.000296902	0.000997859	0.000822829	0.00314455	1	7.77129	7.5438	7.56934	7.63727	7.73392	7.63037	7.0469	7.11564
1-(1Z-hexadecenyl)-2-(8Z,11Z,14Z-icosatrienoyl)-sn-glycero-3-phosphoethanolamine	HILICPOS	C41 H76 N O7 P	725.535	726.542	5.51	4			6.76511	0.213144	0.679892	1.09283	0.466749	0.879685	0.412936	2.42153	7.72428	12.4157	5.30275	9.99413	4.69138	0.0363738	1.7721e-05	2.51655e-07	0.000367322	1.83611e-06	0.000894455	1.11875e-06	61.6147	0.132048	5.33412e-05	1.50741e-06	0.000658761	7.14177e-06	0.00878325	1	0.0106149	0.000150741	0.220026	0.00109983	0.535779	7.34065	7.17481	7.06017	7.1793	7.26926	6.90582	6.43661	6.17575
1-(1Z-hexadecenyl)-2-arachidonoyl-sn-glycero-3-phosphoethanolamine	HILICNEG	C41 H74 N O7 P	723.521	722.514	5.389	4			7.47581	0.0431821	0.989445	0.896111	0.946263	0.852929	-0.0933338	0.707506	16.2113	14.6821	15.5038	13.9746	-1.5292	0.495692	2.04959e-08	5.23653e-08	3.1297e-08	8.33577e-08	0.15775	1.51954e-08	152.811	0.659086	4.38466e-07	4.97886e-07	3.45677e-07	6.44343e-07	0.392083	1	1.22771e-05	3.13668e-05	1.87469e-05	4.99313e-05	1	8.02997	7.86479	7.94028	7.91984	7.97923	7.88432	7.0204	7.07945
1-(1Z-hexadecenyl)-2-linoleoyl-sn-glycero-3-phosphoethanolamine	HILICPOS	C39 H74 N O7 P	699.52	700.528	5.574	4			6.53291	0.116925	0.515695	0.452882	0.39877	0.335957	-0.0628132	2.0962	9.24524	8.11914	7.14904	6.02294	-1.1261	0.0629637	3.68923e-06	1.15398e-05	3.41129e-05	0.000137794	0.28688	7.45156e-06	40.7403	0.189524	1.46348e-05	3.12776e-05	7.74002e-05	0.000263086	0.526088	1	0.00220985	0.00691236	0.0204336	0.0825384	1	6.84416	6.70646	6.71548	6.6392	6.86223	6.70739	6.31297	6.33334
1-(1Z-hexadecenyl)-sn-glycero-3-phosphocholine	HILICPOS	C24 H50 N O6 P	479.337	480.345	6.21	4			7.90243	-0.0283681	0.720072	0.638278	0.74844	0.666646	-0.0817941	-0.524714	13.3189	11.806	13.8436	12.3307	-1.51292	0.611416	1.30788e-07	4.01113e-07	9.10631e-08	2.68211e-07	0.161783	7.15673e-08	110.506	0.75513	1.16928e-06	2.07127e-06	7.17721e-07	1.51564e-06	0.394068	1	7.83419e-05	0.000240267	5.45468e-05	0.000160658	1	8.14464	8.21504	8.29386	8.2575	8.34509	8.2385	7.48794	7.5638
1-(1Z-octadecenyl)-2-arachidonoyl-sn-glycero-3-phosphoethanolamine	RPNEG	C43 H78 N O7 P	751.552	750.545	14.483	4			7.11888	-0.0287204	0.180688	0.250676	0.209408	0.279397	0.0699886	-0.150781	0.9486	1.31604	1.09938	1.46682	0.367436	0.8832	0.365574	0.21804	0.297811	0.173692	0.721085	0.423041	1.02495	0.924889	0.404766	0.234061	0.335318	0.194834	0.85984	1	1	1	1	1	1	7.30446	7.52753	7.33207	7.38334	6.82662	7.02937	7.18302	6.84852
1-(1Z-octadecenyl)-2-linoleoyl-sn-glycero-3-phosphoethanolamine	HILICPOS	C41 H78 N O7 P	727.551	728.559	5.505	4			7.01078	-0.0531172	0.34997	0.300835	0.403087	0.353952	-0.0491349	-0.768546	5.06367	4.35274	5.83222	5.12129	-0.710927	0.460238	0.000516913	0.00149849	0.000177406	0.000475701	0.493661	0.000276542	17.6543	0.632299	0.00100529	0.00231937	0.000333122	0.000814128	0.700718	1	0.309631	0.897595	0.106266	0.284945	1	7.22694	7.08374	7.24205	7.19121	7.16994	7.20671	6.86341	6.86311
1-(2-Deoxy-a-D-erythro-pentofuranosyl)-2,4-dioxo-1,2,3,4-tetrahydro-5-pyrimidinecarboxylic acid	RPPOS	C10 H12 N2 O7	272.065	273.072	4.972	4			6.79029	-0.138046	0.29561	0.164971	0.433656	0.303018	-0.130639	-3.80474	8.1474	4.54683	11.9521	8.35157	-3.60057	0.00357081	1.11978e-05	0.00111264	3.58023e-07	9.03124e-06	0.00498268	1.97116e-06	54.516	0.0354005	3.58689e-05	0.00176315	1.89784e-06	2.43681e-05	0.0409237	1	0.00670748	0.66647	0.000214456	0.00540971	1	6.90173	6.85661	6.97884	7.01518	6.85444	7.03289	6.63535	6.69875
1-(2-methoxy-eicosanyl)-sn-glycero-3-phosphoserine	RPNEG	C27 H56 N O9 P	569.369	568.362	13.866	4			8.49488	0.244624	-0.0473462	0.643257	-0.29197	0.398633	0.690603	2.83573	-0.548848	7.45677	-3.38458	4.62104	8.00562	0.0179719	0.595362	2.39207e-05	0.00712341	0.000994321	1.3033e-05	4.75829e-05	26.8076	0.0821771	0.632309	5.77762e-05	0.0101352	0.00159678	0.000300259	1	1	0.0143285	1	0.595598	0.00780675	8.5958	8.76475	8.54506	8.50958	8.75449	8.32653	8.70075	7.88905
1-(2-methoxy-octadecanyl)-sn-glycero-3-phosphoserine	RPNEG	C25 H52 N O9 P	541.338	540.331	13.4	4			8.80741	0.147083	0.0261115	0.526861	-0.120971	0.379778	0.500749	1.42842	0.253585	5.11668	-1.17483	3.68826	4.86309	0.184183	0.805044	0.000478867	0.267751	0.00431579	0.000692859	0.00166013	11.153	0.375257	0.825013	0.000819547	0.305491	0.00625946	0.00691704	1	1	0.286841	1	1	0.415023	8.92273	9.08834	8.87434	8.89711	8.9362	8.73457	8.96111	8.20226
1-(4Z,7Z,10Z,13Z,16Z,19Z-docosahexaenoyl)-sn-glycero-3-phosphocholine	HILICPOS	C30 H50 N O7 P	567.332	568.34	6.351	4			7.08026	-0.168788	0.443103	0.473445	0.611891	0.642233	0.0303423	-1.16056	3.0467	3.25533	4.20726	4.41589	0.208629	0.273245	0.0125643	0.00884107	0.00187963	0.00135936	0.839	0.00271413	9.74518	0.474549	0.0181788	0.011821	0.00297071	0.00213715	0.928948	1	1	1	1	0.814255	1	7.24333	7.42477	7.21949	7.63532	7.1335	7.45315	6.60932	6.6226
1-(6-Nonyl-3-pyridinyl)-1-decanone	HILICPOS	C24 H41 N O	359.319	360.326	1.277	4			6.3848	0.0291785	0.440937	0.399427	0.411759	0.370248	-0.0415102	0.249846	3.7756	3.42016	3.52575	3.17031	-0.355438	0.807853	0.00374362	0.00671399	0.00563636	0.0101986	0.729774	0.00515953	8.10386	0.896699	0.00602803	0.00918191	0.00817477	0.0138525	0.862686	1	1	1	1	1	1	6.59882	6.59396	6.72009	6.27231	6.61378	6.72661	6.26354	6.15709
Unknown 21	HILICNEG	C15 H16 N2 O2	256.121	255.114	5.849	4			7.32101	-0.149222	0.360455	0.435903	0.509677	0.585125	0.0754478	-2.64852	6.39768	7.73679	9.0462	10.3853	1.33911	0.0247192	8.50634e-05	1.74775e-05	4.47556e-06	1.29737e-06	0.21069	2.96585e-06	49.8807	0.103983	0.000202194	4.41732e-05	1.48937e-05	5.32279e-06	0.438207	1	0.050953	0.010469	0.00268086	0.000777127	1	7.43084	7.42551	7.67652	7.58156	7.59202	7.63795	7.21143	7.0237
Unknown 22	HILICPOS	C39 H70 O4	602.528	603.535	5.692	4			7.12996	-0.0606003	0.206193	0.0872542	0.266793	0.147855	-0.118939	-0.808858	2.75214	1.16462	3.561	1.97347	-1.58753	0.437746	0.0207196	0.271674	0.00531795	0.0772134	0.144022	0.0262542	4.78007	0.615616	0.0283357	0.287513	0.0077505	0.0899822	0.368671	1	1	1	1	1	1	7.2525	7.0508	7.24949	7.26444	7.2612	7.23237	6.98358	7.08463
1-(Ribofuranosyl)-1,3,4,7-tetrahydro-2H-1,3-diazepin-2-one	RPPOS	C10 H16 N2 O5	244.106	245.113	0.954	4			7.60178	-0.163172	0.251257	0.0852843	0.414429	0.248456	-0.165972	-2.59926	4.0024	1.35854	6.60165	3.95779	-2.64386	0.0268831	0.0025988	0.204666	6.59216e-05	0.00279078	0.0249162	0.000512848	15.1428	0.108804	0.00430022	0.222092	0.00013523	0.00416877	0.13568	1	1	1	0.0394871	1	1	7.62532	7.66479	7.71189	7.86544	7.64524	7.84755	7.46885	7.52659
1-Hexadecyllysophosphatidylcholine	RPPOS	C24 H52 N O6 P	481.353	482.361	13.668	4			7.85336	0.22946	-0.163669	0.637525	-0.393129	0.408064	0.801194	2.1056	-1.50188	5.85013	-3.60748	3.74453	7.35201	0.0619821	0.164568	0.000173208	0.00492645	0.00393749	2.69605e-05	0.000154327	20.3334	0.187511	0.192532	0.000325241	0.00728628	0.00576665	0.000462706	1	1	0.103752	1	1	0.0161493	7.83261	8.13123	7.82841	7.84204	8.12373	7.72874	8.15437	7.16642
1-Linoleoyl-2-Hydroxy-sn-glycero-3-PC	HILICPOS	C26 H50 N O7 P	519.333	520.341	6.284	4			7.95756	0.31846	0.41551	0.581197	0.0970497	0.262737	0.165687	1.32071	1.72319	2.41032	0.402482	1.08962	0.687134	0.216535	0.11612	0.0370728	0.695947	0.301887	0.507893	0.170798	2.05745	0.418402	0.138834	0.0451354	0.718745	0.330585	0.710813	1	1	1	1	1	1	8.22405	8.32926	8.39056	7.24536	8.30574	8.26775	7.93759	7.67109
1-Methylnicotinamide	RPPOS	C7 H8 N2 O	136.064	137.071	0.739	2	99.7	96.2	8.63548	-0.0593099	0.32516	0.362075	0.38447	0.421384	0.0369146	-2.02675	11.1114	12.3729	13.1382	14.3996	1.26145	0.0706882	7.00579e-07	2.59851e-07	1.48604e-07	6.28878e-08	0.236274	7.1991e-08	110.369	0.201298	4.0485e-06	1.53069e-06	1.08554e-06	5.53968e-07	0.470193	1	0.000419647	0.00015565	8.90139e-05	3.76698e-05	1	8.81181	8.79451	8.83398	8.84855	8.77106	8.87277	8.47033	8.44307
1-Octadecyl Lysophosphatidic Acid	HILICPOS	C21 H45 O6 P	424.294	425.301	2.687	4			5.53049	-0.0383195	0.389357	0.432689	0.427677	0.471008	0.0433314	-1.56366	15.8881	17.6562	17.4517	19.2199	1.76817	0.149506	2.4815e-08	9.08782e-09	1.01569e-08	4.03401e-09	0.10801	3.49991e-09	207.285	0.33667	4.66255e-07	1.70113e-07	1.75786e-07	1.15065e-07	0.306626	1	1.48642e-05	5.4436e-06	6.08401e-06	2.41637e-06	1	5.71333	5.73486	5.77597	5.76338	5.73108	5.75488	5.35794	5.28302
1-Oleoyl-2-hydroxy-sn-glycero-3-PE	RPNEG	C23 H46 N O7 P	479.301	478.294	13.502	4			8.59875	0.116808	0.139452	0.779449	0.0226441	0.662641	0.639997	1.34605	1.60699	8.98209	0.260943	7.63604	7.3751	0.208522	0.13968	4.7664e-06	0.799525	1.95476e-05	2.62562e-05	1.92009e-05	32.9736	0.406768	0.166009	1.53499e-05	0.815869	4.6836e-05	0.000462706	1	1	0.00285508	1	0.011709	0.0157274	8.75691	8.95608	8.80964	8.7527	8.86003	8.66026	8.67058	7.86827
1-Oleoyl-2-palmitoyl-sn-glycero-3-phosphoethanolamine	RPNEG	C39 H76 N O8 P	717.531	716.524	13.711	4			7.7659	0.0170165	0.158196	0.189738	0.14118	0.172721	0.0315413	0.134191	1.24752	1.49625	1.11333	1.36206	0.248731	0.895961	0.241123	0.166003	0.292064	0.203589	0.808691	0.372834	1.16161	0.934984	0.277222	0.182117	0.330087	0.225833	0.910537	1	1	1	1	1	1	7.72113	8.02298	7.59751	7.87933	7.8273	8.04353	7.80146	7.52556
1-Palmitoleoyl-2-meadoyl-sn-glycero-3-phosphoethanolamine	HILICPOS	C41 H74 N O8 P	739.515	740.522	5.618	4			7.04549	0.167676	0.839263	0.922795	0.671587	0.755119	0.0835324	3.12259	15.6294	17.185	12.5068	14.0624	1.5556	0.0110526	2.89941e-08	1.17644e-08	2.35125e-07	7.85938e-08	0.151399	1.60953e-08	150.991	0.0601564	4.96214e-07	2.0726e-07	1.45959e-06	6.19443e-07	0.382649	1	1.73675e-05	7.04686e-06	0.00014084	4.70777e-05	1	7.59041	7.44074	7.38132	7.3289	7.55262	7.37052	6.70632	6.62935
1-Palmitoyl-2-hydroxy-sn-glycero-3-PE	HILICPOS	C21 H44 N O7 P	453.285	454.293	6.66	4			7.49423	0.136213	-0.138209	0.613457	-0.274422	0.477243	0.751665	2.19016	-2.22224	9.86369	-4.41239	7.67353	12.0859	0.0537888	0.0509617	2.06681e-06	0.00136669	1.87477e-05	3.22989e-07	1.85455e-06	55.2416	0.172297	0.0653663	7.36915e-06	0.00223674	4.56499e-05	1.61225e-05	1	1	0.00123802	0.818646	0.0112299	0.000193471	7.5482	7.68846	7.51784	7.55991	7.70462	7.45489	7.71279	6.91958
1-Palmitoyl-2-linoleoyl PE	HILICNEG	C39 H74 N O8 P	715.515	714.508	5.757	4			7.44933	-0.0261502	0.271564	0.170608	0.297714	0.196758	-0.100956	-0.432682	4.4933	2.82289	4.92599	3.25557	-1.67042	0.674589	0.00120721	0.018369	0.000631656	0.0088375	0.126337	0.00174721	11	0.800074	0.00213309	0.0234606	0.0011031	0.0122255	0.341726	1	0.723117	1	0.378362	1	1	7.59088	7.48025	7.58977	7.55592	7.58889	7.59279	7.28669	7.37469
1-Palmitoyl-2-linoleoyl-sn-glycero-3-PC	HILICPOS	C42 H80 N O8 P	757.562	758.569	4.773	4			9.19525	0.879104	0.503177	0.399899	-0.375927	-0.479205	-0.103278	1.97032	1.12776	0.896288	-0.842559	-1.07403	-0.231475	0.0776169	0.286208	0.391531	0.419514	0.308478	0.821696	0.324941	1.3124	0.212528	0.321649	0.407165	0.460236	0.336572	0.918742	1	1	1	1	1	1	9.68586	9.63035	9.55462	9.35656	9.60618	7.3739	9.21212	9.30277
1-Stearoyl-2-hydroxy-sn-glycero-3-PE	RPNEG	C23 H48 N O7 P	481.317	480.309	13.881	4			8.43366	0.285441	0.0636205	1.04775	-0.22182	0.762311	0.984131	3.14016	0.699894	11.5264	-2.44026	8.38624	10.8265	0.0107301	0.50023	5.00298e-07	0.0352348	8.71097e-06	8.88436e-07	1.72464e-06	56.1175	0.0600683	0.540862	2.41676e-06	0.0448103	2.38259e-05	3.80123e-05	1	1	0.000299679	1	0.00521787	0.000532173	8.64565	8.87692	8.54097	8.52963	8.82602	8.42167	8.65633	7.5209
1-Tetradecylamine	HILICPOS	C14 H31 N	213.246	214.253	1.454	2	92.3	57.5	7.98916	-0.0498812	0.35006	0.416228	0.399941	0.46611	0.0661683	-1.73185	12.1539	14.4512	13.8858	16.1831	2.29733	0.114517	3.0664e-07	6.08038e-08	8.85035e-08	2.08382e-08	0.0448959	2.60236e-08	136.59	0.285338	2.17165e-06	5.43604e-07	7.06848e-07	2.77379e-07	0.194874	1	0.000183678	3.64215e-05	5.30136e-05	1.24821e-05	1	8.16349	8.14306	8.22407	8.21271	8.19824	8.21765	7.79265	7.73684
1-[(11Z)-octadecenoyl]-sn-glycero-3-phosphocholine	RPPOS	C26 H52 N O7 P	521.348	522.355	13.47	4			8.86653	0.012311	0.171725	0.647983	0.159414	0.635672	0.476258	0.2021	2.81908	10.6374	2.61698	10.4353	7.81836	0.843962	0.0184884	1.04323e-06	0.0260837	1.24201e-06	1.5976e-05	3.02422e-06	49.6691	0.915821	0.025695	4.25098e-06	0.0338918	5.13077e-06	0.00035443	1	1	0.000624893	1	0.000743962	0.00956961	9.02006	9.16208	9.08567	9.0817	9.04146	9.0193	8.87977	8.28862
1-[(11Z,14Z)]-icosadienoyl-sn-glycero-3-phosphocholine	HILICPOS	C28 H54 N O7 P	547.364	548.371	6.346	4			7.66406	0.0557341	0.0955467	0.64046	0.0398126	0.584726	0.544913	0.947364	1.62409	10.8865	0.676731	9.93911	9.26238	0.366172	0.135964	8.44727e-07	0.514194	1.9298e-06	3.62892e-06	2.63556e-06	51.181	0.560965	0.161913	3.56332e-06	0.547073	7.36272e-06	0.000114406	1	1	0.000505992	1	0.00115595	0.00217372	7.78537	7.91615	7.86988	7.81837	7.88448	7.73054	7.71032	7.13382
1-[(1Z,9Z)-octadecadienyl]-sn-glycero-3-phosphocholine	HILICPOS	C26 H52 N O6 P	505.353	506.361	6.141	4			7.52274	-0.143301	0.408064	0.340419	0.551365	0.48372	-0.067645	-1.20143	3.42118	2.85405	4.62261	4.05548	-0.567131	0.257746	0.00670263	0.0174209	0.000991968	0.00238829	0.58335	0.00256029	9.90508	0.45676	0.01019	0.022393	0.00166439	0.00364016	0.767971	1	1	1	0.594189	1	1	7.52384	7.611	7.9909	7.91184	7.88725	7.54925	7.24256	7.29214
Unknown 24	HILICPOS	C16 H27 N O	249.209	250.217	1.639	4			6.82622	0.080679	0.395319	0.649319	0.31464	0.56864	0.254	0.633573	3.10445	5.09912	2.47087	4.46554	1.99467	0.540828	0.0113962	0.000491129	0.0334485	0.00125958	0.0745521	0.00174088	11.0108	0.692456	0.0166496	0.000835757	0.0428112	0.00199073	0.260646	1	1	0.294186	1	0.754488	1	7.21564	7.20616	6.87458	7.02436	6.90083	7.18166	6.78494	6.18825
1-[(8Z,11Z,14Z)-icosatrienoyl]-sn-glycero-3-phosphocholine	RPPOS	C28 H52 N O7 P	545.346	546.353	13.859	4			8.23297	0.268162	-0.105781	0.652529	-0.373943	0.384367	0.75831	2.69302	-1.0623	6.55303	-3.75532	3.86001	7.61533	0.0229146	0.313513	7.00186e-05	0.00386897	0.00326563	2.00052e-05	9.09379e-05	23.0531	0.0994626	0.34971	0.000143634	0.00582289	0.00484187	0.000399438	1	1	0.0419411	1	1	0.0119831	8.31946	8.54964	8.21947	8.25444	8.44099	8.03169	8.46704	7.57335
1-[(9Z)-hexadecenoyl]-sn-glycero-3-phosphocholine	RPPOS	C24 H48 N O7 P	493.317	494.324	12.971	4			7.94402	-0.124412	0.242067	0.40534	0.366479	0.529752	0.163272	-3.71806	7.23418	12.1136	10.9522	15.8316	4.87939	0.00411097	3.08889e-05	3.16229e-07	7.9949e-07	2.5667e-08	0.000676413	1.08628e-07	101.216	0.0354005	8.56596e-05	1.72201e-06	3.57281e-06	3.13767e-07	0.00686732	1	0.0185025	0.000189421	0.000478895	1.53746e-05	0.405172	8.0776	8.09084	8.17673	8.1759	8.05587	8.24491	7.83512	7.65744
1-[(9Z)-octadecenoyl]-2-tetradecanoyl-sn-glycero-3-phosphocholine	HILICPOS	C40 H78 N O8 P	731.546	732.553	4.914	4			9.50035	0.203928	0.387876	0.336649	0.183948	0.132721	-0.0512276	3.59819	6.84386	5.93998	3.24567	2.34179	-0.903882	0.00500221	4.90336e-05	0.00015371	0.00898551	0.0416421	0.387685	0.000220806	18.6507	0.0378107	0.000126056	0.000293224	0.012517	0.0504931	0.607973	1	0.0293711	0.0920722	1	1	1	9.78666	9.71529	9.61583	9.41356	9.69545	9.55621	9.40916	9.45521
1-[(9Z)-octadecenyl]-2-hexadecanoyl-sn-glycero-3-phosphocholine	HILICPOS	C42 H84 N O7 P	745.598	746.606	4.663	4			7.9832	-0.3921	-0.263589	-0.34656	0.12851	0.0455393	-0.0829711	-1.00702	-0.676972	-0.890065	0.330051	0.116958	-0.213093	0.338081	0.514047	0.394704	0.748291	0.90925	0.835611	0.752488	0.405437	0.534329	0.5548	0.409753	0.768827	0.915333	0.926909	1	1	1	1	1	1	8.36778	6.53307	8.23198	7.97896	8.29708	8.16328	8.05119	8.13261
1-arachidonoyl-sn-glycero-3-phosphocholine	RPPOS	C28 H50 N O7 P	543.33	544.337	13.47	4			8.48821	0.0155001	0.163747	0.631826	0.148247	0.616326	0.468079	0.25413	2.6847	10.359	2.43057	10.1049	7.67435	0.804635	0.0232418	1.32752e-06	0.0358201	1.6622e-06	1.87306e-05	3.92554e-06	46.9158	0.895867	0.0312149	5.06519e-06	0.0454581	6.50757e-06	0.000399438	1	1	0.000795183	1	0.000995659	0.0112196	8.6345	8.78614	8.69193	8.69943	8.65229	8.63507	8.50884	7.92658
1-arachidoyl-sn-glycero-3-phosphate	RPPOS	C23 H47 O7 P	466.306	449.303	13.911	4			7.9628	-0.0684534	0.350608	0.380663	0.419062	0.449117	0.030055	-2.67507	13.7013	14.8758	16.3764	17.5509	1.17451	0.0236261	1.00334e-07	4.62726e-08	1.86147e-08	9.62222e-09	0.267874	1.03191e-08	165.629	0.101813	1.0287e-06	4.61803e-07	2.53414e-07	1.98749e-07	0.509386	1	6.01e-05	2.77173e-05	1.11502e-05	5.76371e-06	1	8.10841	8.12571	8.19489	8.1818	8.1514	8.21419	7.76356	7.75552
Unknown 25	RPPOS	C19 H41 As O	360.237	361.244	5.298	4			7.35796	3.63725	0.325079	3.22763	-3.31217	-0.40962	2.90255	20.4254	1.82552	18.1251	-18.5998	-2.30027	16.2996	2.24903e-09	0.0984254	7.0744e-09	5.5237e-09	0.0446734	1.94655e-08	2.22459e-09	227.661	1.64554e-07	0.119588	1.36696e-07	1.18168e-07	0.0539503	1.29554e-06	1.34717e-06	1	4.23756e-06	3.3087e-06	1	1.16598e-05	9.09845	9.10769	5.50006	5.5001	9.26021	5.55445	8.92729	5.53843
1-heptadecanoyl-sn-glycero-3-phosphocholine	HILICPOS	C25 H52 N O7 P	509.348	510.355	6.401	4			7.62847	0.140901	0.0897202	0.537032	-0.0511808	0.396131	0.447312	2.93209	1.86704	11.1754	-1.06505	8.24332	9.30837	0.0152576	0.0919812	6.64668e-07	0.312328	1.01167e-05	3.47238e-06	3.28378e-06	48.7842	0.0749124	0.112903	3.03921e-06	0.350345	2.68138e-05	0.000114406	1	1	0.000398136	1	0.00605991	0.00207996	7.75276	7.86178	7.70577	7.71273	7.84662	7.61996	7.67208	7.22645
1-heptadecyl glycerone-3-phosphate	HILICPOS	C20 H41 O6 P	408.264	409.271	7.558	4			7.36105	-0.0394468	0.492607	0.355902	0.532054	0.395349	-0.136705	-0.54127	6.75931	4.88352	7.30058	5.42479	-1.87579	0.600379	5.43259e-05	0.000672317	2.86041e-05	0.000309512	0.0906737	5.42002e-05	26.0126	0.747665	0.000137886	0.00111472	6.67654e-05	0.000548514	0.277488	1	0.0325412	0.402718	0.0171338	0.185398	1	7.59426	7.58805	7.61699	7.65345	7.50763	7.53784	7.19538	7.22162
1-hexadecanoyl-2-(13Z-docosenoyl)-sn-glycero-3-phosphoethanolamine	HILICPOS	C43 H84 N O8 P	773.593	774.6	4.717	4			8.26855	0.15789	0.578135	0.500952	0.420245	0.343062	-0.0771825	2.74158	10.0387	8.69847	7.29707	5.95689	-1.34019	0.0210955	1.76394e-06	6.32515e-06	2.872e-05	0.000150312	0.210354	4.40422e-06	45.747	0.095009	8.19069e-06	1.95297e-05	6.67654e-05	0.000282247	0.438207	1	0.0010566	0.00378876	0.0172033	0.0900368	1	8.62413	8.52586	8.49748	8.34833	8.5834	8.41391	8.04334	8.12863
1-hexadecanoyl-2-(4Z,7Z,10Z,13Z,16Z,19Z-docosahexaenoyl)-sn-glycero-3-phosphoethanolamine	HILICNEG	C43 H74 N O8 P	763.515	762.508	5.571	4			6.68892	0.714103	0.399802	0.293268	-0.314301	-0.420835	-0.106534	1.29631	0.725762	0.53237	-0.57055	-0.763942	-0.193392	0.22449	0.484914	0.606299	0.581118	0.462854	0.850592	0.645856	0.572852	0.423073	0.526202	0.621872	0.612834	0.495088	0.933158	1	1	1	1	1	1	7.69801	7.63958	7.49871	5.74962	5.78456	5.73151	6.63393	6.79906
1-icosanoyl-sn-glycero-3-phosphoethanolamine	HILICNEG	C25 H52 N O7 P	509.348	508.341	6.383	4			7.06694	0.144743	-0.1312	0.469544	-0.275943	0.324801	0.600744	2.15654	-1.95476	6.99578	-4.1113	4.83924	8.95054	0.0569127	0.0796377	4.08743e-05	0.00218612	0.000717699	4.91705e-06	3.07095e-05	29.641	0.177266	0.0987639	9.2044e-05	0.00342797	0.00118105	0.000147266	1	1	0.0244837	1	0.429901	0.00294532	7.12939	7.2099	7.04923	7.19524	7.22383	6.88443	7.29502	6.66951
1-myristoyl-2-oleoyl-sn-glycero-3-phosphoethanolamine	HILICNEG	C37 H72 N O8 P	689.5	688.492	5.804	4			6.89312	0.0544096	0.280013	0.181618	0.225604	0.127208	-0.0983959	1.02308	5.26516	3.415	4.24208	2.39192	-1.85016	0.330802	0.000387383	0.00677183	0.00177992	0.038249	0.094552	0.00160142	11.2617	0.528402	0.000773474	0.00923993	0.00283557	0.0466622	0.284606	1	0.232042	1	1	1	1	7.09537	6.99007	7.02705	6.91377	6.98097	6.96235	6.74541	6.88511
1-octadecanoyl-2-(4Z,7Z,10Z,13Z,16Z,19Z-docosahexaenoyl)-sn-glycero-3-phosphoethanolamine	HILICPOS	C45 H78 N O8 P	791.546	792.553	5.569	4			7.02163	-0.122416	0.372474	0.155403	0.49489	0.277819	-0.217071	-1.095	3.33176	1.39007	4.42677	2.48508	-1.94169	0.299633	0.00777945	0.195195	0.00133681	0.0326504	0.0813729	0.00731935	7.29567	0.498556	0.0116789	0.212585	0.00219383	0.0403249	0.270015	1	1	1	0.800747	1	1	7.15175	7.03622	7.06181	7.30057	7.18103	7.37386	6.51001	7.00468
1-oleoyl-2-linoleoyl-sn-glycero-3-phosphocholine	HILICPOS	C44 H82 N O8 P	783.578	784.585	4.579	4			9.22972	0.130838	0.492973	0.804556	0.362135	0.673718	0.311582	0.8279	3.11938	5.09097	2.29148	4.26307	1.97159	0.42738	0.0111127	0.000496931	0.0453423	0.00172254	0.077454	0.00199689	10.6076	0.610488	0.016315	0.000843235	0.0568202	0.00266615	0.260646	1	1	0.297662	1	1	1	9.65982	9.54497	9.52695	9.38292	9.55565	9.45806	9.15361	9.25257
1-oleoyl-2-linoleyl-sn-glycero-3-phosphoethanolamine	HILICNEG	C41 H76 N O8 P	741.531	740.524	5.707	4			7.05519	0.159156	0.394566	0.339012	0.23541	0.179856	-0.055554	3.25603	8.0721	6.93557	4.81607	3.67954	-1.13653	0.00883062	1.21346e-05	4.39172e-05	0.000742736	0.00437777	0.282695	4.62687e-05	26.9813	0.0550728	3.80556e-05	9.63604e-05	0.00128213	0.00631875	0.526088	1	0.00726863	0.0263064	0.444899	1	1	7.32289	7.23423	7.10279	7.09943	7.278	7.15543	6.88258	6.9693
1-oleoyl-2-myristoyl-sn-glycero-3-phosphoethanolamine	HILICPOS	C37 H72 N O8 P	689.5	690.507	5.793	4			7.06613	0.057018	0.28052	0.19018	0.223502	0.133162	-0.0903399	1.08421	5.33413	3.61631	4.24993	2.5321	-1.71783	0.304162	0.000351426	0.00485555	0.00175824	0.0301399	0.117122	0.00139385	11.6884	0.50191	0.000704027	0.00684347	0.00280849	0.0375338	0.326309	1	0.210504	1	1	1	1	7.25491	7.14225	7.18917	7.10785	7.19702	7.1261	6.9592	7.06696
1-oleoyl-2-palmitoleoyl-sn-glycero-3-phosphoethanolamine	HILICPOS	C39 H74 N O8 P	715.515	716.522	5.746	4			7.49581	0.220601	0.539245	0.272768	0.318644	0.0521668	-0.266477	1.50088	3.66881	1.8558	2.16793	0.354922	-1.813	0.164822	0.00445525	0.0936855	0.055836	0.730149	0.100447	0.0301306	4.54494	0.357711	0.00702288	0.106082	0.0686771	0.757988	0.292077	1	1	1	1	1	1	7.7918	7.6979	7.47488	7.34885	7.77219	7.77634	7.43441	7.61062
1-palmitoyl-2-(7Z,10Z,13Z,16Z-docosatetraenoyl)-sn-glycero-3-phosphoethanolamine	HILICPOS	C43 H78 N O8 P	767.546	768.554	5.547	4			7.38493	0.00146793	1.00165	1.02456	1.00019	1.02309	0.0229028	0.0216827	14.7954	15.1337	14.7737	15.112	0.338297	0.983135	4.87019e-08	3.93368e-08	4.93806e-08	3.98737e-08	0.742258	1.70908e-08	149.114	0.986429	6.6301e-07	4.5313e-07	4.48167e-07	4.19707e-07	0.86791	1	2.91724e-05	2.35628e-05	2.9579e-05	2.38843e-05	1	7.81807	7.81414	7.93686	7.88486	8.04335	7.84942	6.9361	6.79741
1-palmitoyl-2-oleoyl-sn-glycero-3-phosphocholine	HILICPOS	C42 H82 N O8 P	759.577	760.584	4.771	4			9.56785	-0.564194	-0.357436	-0.448115	0.206758	0.116078	-0.0906794	-1.21086	-0.767123	-0.961738	0.44374	0.249125	-0.194615	0.254271	0.461045	0.359254	0.666844	0.808395	0.84966	0.662077	0.546075	0.453484	0.50212	0.376871	0.692269	0.829158	0.933158	1	1	1	1	1	1	7.77518	9.94453	9.86912	9.70648	9.95653	9.79322	9.65206	9.72947
1-palmitoyl-2-oleoyl-sn-glycero-3-phosphoethanolamine	HILICPOS	C39 H76 N O8 P	717.531	718.538	5.016	4			8.18424	0.208833	0.757313	0.71819	0.54848	0.509357	-0.0391236	4.37832	15.8776	15.0573	11.4992	10.679	-0.820251	0.00144039	2.49712e-08	4.12644e-08	5.11277e-07	1.00684e-06	0.431524	4.10741e-08	124.156	0.0215699	4.66255e-07	4.57729e-07	2.55212e-06	4.39722e-06	0.646207	0.862796	1.49578e-05	2.47174e-05	0.000306255	0.000603095	1	8.66159	8.58781	8.47185	8.30259	8.56656	8.41502	7.89534	7.92322
1-pentadecanoyl-2-[(5Z,8Z,11Z,14Z)-eicosatetraenoyl]-sn-glycero-3-phosphocholine	HILICNEG	C43 H78 N O8 P	767.547	766.539	5.56	4			7.21303	0.0528547	0.840426	0.833171	0.787571	0.780316	-0.00725516	0.463287	7.36657	7.30298	6.90329	6.83969	-0.0635936	0.653252	2.65138e-05	2.85249e-05	4.5649e-05	4.92808e-05	0.950569	1.74104e-05	33.7092	0.785739	7.4914e-05	6.72695e-05	9.83587e-05	0.000104678	0.984526	1	0.0158818	0.0170864	0.0273437	0.0295192	1	7.57325	7.60645	7.56098	7.62637	7.75423	7.58802	7.0294	6.70686
1-stearoyl-2-arachidonoyl-sn-glycero-3-phosphoethanolamine	RPNEG	C43 H78 N O8 P	767.547	766.539	13.977	4			7.28314	-0.0372615	0.67761	0.472528	0.714871	0.509789	-0.205082	-0.17381	3.16078	2.20416	3.33459	2.37797	-0.956626	0.865544	0.0103636	0.052537	0.00774278	0.0391652	0.361704	0.0182938	5.42807	0.920889	0.0152545	0.062564	0.0109385	0.0476829	0.59359	1	1	1	1	1	1	7.66025	7.79354	7.69466	7.75123	7.23027	7.34996	7.06503	6.86824
1-stearoyl-2-oleoyl-sn-glycero-3-phosphoethanolamine zwitterion	HILICPOS	C41 H80 N O8 P	745.562	746.569	4.821	4			8.68693	0.182775	0.561022	0.528472	0.378247	0.345697	-0.03255	3.69693	11.3476	10.6892	7.65065	6.99228	-0.658377	0.00425515	5.77655e-07	9.98103e-07	1.92315e-05	4.10451e-05	0.525423	1.19381e-06	60.7586	0.0354005	3.53077e-06	4.12627e-06	4.79805e-05	8.81758e-05	0.725927	1	0.000346015	0.000597864	0.0115197	0.024586	1	9.06378	8.98077	8.8842	8.75386	8.97045	8.82861	8.50866	8.53807
1-stearoyl-sn-glycero-3-phospho-1D-myo-inositol	HILICPOS	C27 H53 O12 P	600.327	601.334	9.002	4			6.62381	0.0935168	-0.638434	-0.426783	-0.731951	-0.5203	0.211651	1.42381	-9.72027	-6.49785	-11.1441	-7.92166	3.22243	0.185477	2.35758e-06	7.50042e-05	6.8199e-07	1.42723e-05	0.00934297	1.73997e-06	56.0101	0.376613	1.03838e-05	0.000151782	3.1424e-06	3.60722e-05	0.0682493	1	0.00141219	0.0449275	0.000408512	0.00854911	1	6.32902	6.49629	6.16877	6.35293	6.31735	6.3404	6.96688	6.87112
1-tetradecanoyl-2-[(5Z,8Z,11Z,14Z)-eicosatetraenoyl]-sn-glycero-3-phosphocholine	HILICPOS	C42 H76 N O8 P	753.529	754.536	4.913	4			8.26201	0.242596	0.363404	0.345613	0.120808	0.103016	-0.0177916	4.03565	6.04532	5.74935	2.00967	1.7137	-0.295967	0.00246475	0.000133812	0.000198298	0.072721	0.117899	0.773417	0.000468437	15.4917	0.0291389	0.000299475	0.000365479	0.0887167	0.135032	0.887342	1	0.0801533	0.118781	1	1	1	8.5373	8.47173	8.37741	8.13573	8.4907	8.25879	8.20636	8.19051
1-tetradecanoyl-2-[(9Z,12Z,15Z)-octadecatrienoyl]-sn-glycero-3-phosphocholine	HILICPOS	C40 H74 N O8 P	727.513	728.52	5.114	4			7.86018	0.247384	0.143314	0.218015	-0.10407	-0.0293686	0.0747012	4.38266	2.53896	3.86236	-1.8437	-0.520293	1.32341	0.00143079	0.0297901	0.00325326	0.0955535	0.614381	0.21567	0.00621797	7.66553	0.0215699	0.0391322	0.00472985	0.114933	0.650201	0.443939	0.857043	1	1	1	1	1	8.06841	7.99563	7.82408	7.6868	7.97303	7.78404	7.92174	7.85593
1-tetradecyl-2-[(9Z)-hexadecenoyl]-sn-glycero-3-phosphocholine	HILICPOS	C38 H76 N O7 P	689.536	690.543	4.722	4			7.7669	0.239338	0.424136	0.458877	0.184798	0.219539	0.034741	3.62399	6.42216	6.9482	2.79817	3.32421	0.526039	0.00479471	8.24771e-05	4.32593e-05	0.0191581	0.00787825	0.610529	0.000155329	20.3019	0.0378107	0.000198409	9.52659e-05	0.0253326	0.0109491	0.788349	1	0.0494038	0.0259123	1	1	1	8.08978	8.03237	7.93555	7.69906	8.02031	7.78984	7.70006	7.66137
1-tetradecyl-2-hexadecanoyl-sn-glycero-3-phosphocholine	HILICPOS	C38 H78 N O7 P	691.552	692.559	5.009	4			7.62971	0.219766	0.19092	0.285472	-0.0288465	0.0657057	0.0945522	3.42899	2.9789	4.45419	-0.450089	1.0252	1.47529	0.00661619	0.014093	0.00128169	0.662415	0.329849	0.171448	0.00724994	7.31695	0.0445292	0.0200515	0.00200453	0.688865	0.358066	0.404044	1	1	0.767733	1	1	1	7.86823	7.77479	7.67617	7.46991	7.76822	7.60587	7.65988	7.57676
10-oxo-nonadecanoic acid	HILICPOS	C19 H36 O3	312.266	313.274	6.584	4			6.42571	-0.0907188	-0.0165488	0.604905	0.07417	0.695624	0.621454	-0.722908	-0.131872	4.82029	0.591036	5.5432	4.95216	0.486589	0.897747	0.000738107	0.567844	0.000262659	0.000607907	0.000870163	13.2292	0.654982	0.908362	0.0012047	0.599892	0.000469502	0.00627821	1	1	0.442126	1	0.157333	0.364136	6.44016	6.60182	6.96992	6.57067	6.60836	6.38192	6.49808	5.84265
11-Aminoundecanoic acid	HILICPOS	C11 H23 N O2	201.173	202.18	5.617	4			8.15983	0.528092	0.448546	0.885817	-0.0795462	0.357725	0.437271	6.63607	5.63648	11.1313	-0.999587	4.49521	5.4948	6.31789e-05	0.000231118	6.89213e-07	0.341493	0.0012037	0.000280819	6.59761e-06	41.8519	0.00172019	0.000482369	3.10405e-06	0.380213	0.0019125	0.00333306	0.0378442	0.13844	0.000412838	1	0.721013	0.168211	8.6508	8.58993	8.27431	7.8884	8.63562	8.12935	8.17357	7.71944
12-Aminododecanoic acid	HILICPOS	C12 H25 N O2	215.189	216.196	2.88	3	62.4	51.9	7.39088	0.062134	0.437565	0.528918	0.375431	0.466784	0.0913528	1.37055	9.65178	11.6668	8.28123	10.2963	2.01505	0.201014	2.512e-06	4.47487e-07	9.72117e-06	1.40271e-06	0.0720741	6.92487e-07	68.3005	0.396078	1.08251e-05	2.25248e-06	2.71419e-05	5.63906e-06	0.260619	1	0.00150469	0.000268045	0.00582298	0.00084022	1	7.74437	7.61723	7.61051	7.54119	7.58251	7.606	7.21742	7.09921
Unknown 26	RPPOS	C12 H25 N O2	215.189	216.196	3.838	4			5.72024	-0.314392	0.818053	0.677891	1.13245	0.992283	-0.140162	-2.09277	5.44542	4.51242	7.5382	6.6052	-0.932999	0.0633252	0.000300741	0.00117248	2.18152e-05	6.56335e-05	0.373182	5.47396e-05	25.953	0.189659	0.000610658	0.00184335	5.35546e-05	0.000133723	0.603993	1	0.180144	0.702315	0.0130673	0.0393144	1	5.82133	6.26466	6.22214	6.52595	5.96089	6.24197	5.24331	5.55964
13,14-dihydro PGE1	RPNEG	C20 H36 O5	356.256	355.249	12.478	4			7.21524	-0.181465	0.368064	0.371636	0.549529	0.553101	0.00357154	-3.83332	7.77512	7.85056	11.6084	11.6839	0.0754464	0.00340941	1.67537e-05	1.54222e-05	4.68664e-07	4.415e-07	0.941374	7.0646e-07	68.0088	0.0346142	5.08793e-05	3.9991e-05	2.35907e-06	2.34034e-06	0.980666	1	0.0100355	0.00923792	0.00028073	0.000264459	1	7.4486	7.34433	7.49242	7.5956	7.27149	7.52079	6.98852	6.94678
13-Hydroxy-9-methoxy-10-oxo-11-octadecenoic acid	RPNEG	C19 H34 O5	342.24	341.233	12.225	4			7.23324	-0.238256	0.462125	0.313374	0.700381	0.551631	-0.14875	-0.928941	1.80179	1.22182	2.73073	2.15076	-0.579965	0.37518	0.102293	0.250282	0.0214892	0.0574676	0.574997	0.0824972	3.00353	0.567678	0.123287	0.267712	0.0282281	0.0678956	0.761998	1	1	1	1	1	1	7.21379	7.06926	7.85601	7.81354	7.81963	7.14788	6.63206	6.77538
13S-hydroxyoctadecadienoic acid	RPNEG	C18 H32 O3	296.235	295.228	12.541	4			7.16398	-0.271847	0.179994	0.28262	0.451841	0.554468	0.102627	-1.12123	0.74238	1.16566	1.86361	2.28689	0.423281	0.288849	0.475232	0.271271	0.0924988	0.0456952	0.681207	0.177871	2.00818	0.489711	0.516632	0.287513	0.111933	0.0550733	0.832741	1	1	1	1	1	1	7.1116	7.1116	7.42102	7.11345	7.41181	7.91608	6.78375	6.75058
Unknown 27	RPNEG	C17 H32 O3	284.235	283.228	12.609	4			6.95988	-0.110755	0.349363	0.542671	0.460119	0.653427	0.193308	-0.863699	2.72442	4.23189	3.58812	5.09559	1.50746	0.408344	0.0217211	0.00180852	0.00508571	0.000493633	0.163154	0.00163541	11.1982	0.590817	0.0294365	0.00274254	0.00750331	0.00084241	0.394068	1	1	1	1	0.295686	1	7.00993	7.09749	7.10268	7.56438	7.35819	7.13082	6.93677	6.61691
Unknown 28	RPNEG	C23 H30 O5	386.209	385.202	13.532	4			7.16631	-0.0534804	0.377705	0.44478	0.431185	0.49826	0.0670752	-1.05281	7.43546	8.75589	8.48827	9.8087	1.32043	0.317633	2.45076e-05	5.9695e-06	7.83802e-06	2.17338e-06	0.216623	2.79994e-06	50.5108	0.515616	6.9905e-05	1.86236e-05	2.31279e-05	8.08606e-06	0.444374	1	0.01468	0.00357573	0.00469497	0.00130186	1	7.34241	7.29256	7.44003	7.30461	7.44073	7.4915	6.97271	6.89837
Unknown 29	HILICPOS	C19 H33 N O	291.256	292.264	1.566	4			6.67971	0.0910121	0.361759	0.432074	0.270747	0.341062	0.0703145	0.778648	3.09501	3.69658	2.31636	2.91793	0.601571	0.454532	0.0115793	0.00425756	0.0434737	0.0156288	0.561083	0.0114058	6.34863	0.628787	0.0168508	0.00607209	0.0545928	0.02053	0.750199	1	1	1	1	1	1	6.8602	6.95582	6.99853	6.72152	6.88676	6.70969	6.76112	6.26965
Unknown 30	HILICPOS	C16 H10 O6	298.049	299.056	9.026	4			7.08768	-0.0481206	0.286035	0.333676	0.334156	0.381797	0.0476412	-1.62376	9.65186	11.2594	11.2756	12.8832	1.60759	0.136035	2.51181e-06	6.20527e-07	6.12405e-07	1.78421e-07	0.13955	2.29986e-07	86.3785	0.314614	1.08251e-05	2.90387e-06	2.91135e-06	1.06874e-06	0.363437	1	0.00150457	0.000371695	0.00036683	0.000106874	1	7.18698	7.2607	7.27743	7.27352	7.24407	7.28515	6.96339	6.8805
Unknown 31	HILICPOS	C9 H19 N O	157.147	158.154	5.815	2	96.3	92.3	8.09825	-0.1714	0.286819	0.252179	0.458219	0.423579	-0.03464	-1.46673	2.45441	2.15798	3.92114	3.62471	-0.296427	0.173714	0.0343979	0.0567757	0.00295967	0.004789	0.773076	0.00874474	6.90568	0.365104	0.0447921	0.0672108	0.00456918	0.0068957	0.887342	1	1	1	1	1	1	8.07319	8.13244	8.44306	8.18326	8.36482	8.45834	7.66344	8.00479
2,3-Dihydroxyolean-12-ene-23,28-dioic acid	HILICPOS	C30 H46 O6	502.327	503.334	7.468	4			7.16701	-0.0593385	0.326213	0.482848	0.385552	0.542187	0.156635	-1.27595	7.01453	10.3826	8.29048	11.6586	3.36811	0.231313	3.99744e-05	1.30041e-06	9.62728e-06	4.50411e-07	0.00732158	1.05183e-06	62.4383	0.431231	0.000105483	5.02544e-06	2.71009e-05	2.35964e-06	0.056226	1	0.0239446	0.000778943	0.00576674	0.000269796	1	7.3751	7.37025	7.35078	7.43623	7.31798	7.45434	7.02298	6.97124
2,3-Octadiene-5,7-diyn-1-ol	RPPOS	C8 H6 O	118.042	119.049	1.734	4			8.02303	-0.126339	0.099824	0.0767554	0.226163	0.203095	-0.0230686	-3.52557	2.78565	2.14191	6.31122	5.66748	-0.643743	0.00563803	0.0195708	0.0583273	9.4922e-05	0.000221561	0.53448	0.000392621	16.1906	0.0406889	0.0270112	0.0686405	0.000190161	0.000400951	0.72928	1	1	1	0.0568583	0.132715	1	7.99831	8.02011	8.1596	8.14118	8.08833	8.18499	7.96759	7.95165
2,3-dinor-8-epi-prostaglandin F1a	RPNEG	C18 H32 O5	328.225	327.218	11.823	4			7.49229	-0.0137119	0.295007	0.314846	0.308718	0.328558	0.0198399	-0.187961	4.04391	4.31588	4.23187	4.50384	0.271963	0.854733	0.00243257	0.00158663	0.00180856	0.00118794	0.79128	0.00118097	12.2138	0.915894	0.0040588	0.0024369	0.00287355	0.00189249	0.897683	1	1	0.95039	1	0.711578	1	7.68337	7.47876	7.72771	7.70667	7.76186	7.53075	7.3086	7.31707
2,4-dihydroxyheptadec-16-enyl acetate	RPNEG	C19 H36 O4	328.261	327.254	13.482	4			7.15201	-0.0246628	0.371914	0.357118	0.396577	0.381781	-0.0147963	-0.441182	6.65302	6.38833	7.0942	6.82952	-0.264684	0.668632	6.18738e-05	8.60734e-05	3.63816e-05	4.98906e-05	0.796723	2.75449e-05	30.3847	0.798179	0.000153786	0.000170722	8.13232e-05	0.000105437	0.900447	1	0.0370624	0.051558	0.0217926	0.0298845	1	7.3275	7.29982	7.37586	7.30756	7.35698	7.37486	7.04516	7.01777
2,5-Furandicarboxylic acid	RPPOS	C6 H4 O5	156.006	139.003	1.336	4			7.77022	0.436698	-0.0226693	0.295314	-0.459368	-0.141384	0.317984	8.38374	-0.435207	5.66945	-8.81895	-2.71429	6.10466	8.73356e-06	0.672818	0.000220966	5.60387e-06	0.0220991	0.00012384	1.08144e-05	37.5046	0.000372665	0.703347	0.000399095	1.79504e-05	0.0283456	0.00172512	0.0052314	1	0.132359	0.00335672	1	0.0741803	7.92624	7.95169	7.50496	7.51491	7.96474	7.5127	7.95313	7.74402
Unknown 32	RPPOS	C8 H6 O4	166.027	149.023	14.116	4			8.52206	-0.00193411	0.506535	0.616096	0.508469	0.61803	0.109561	-0.0265058	6.94175	8.44322	6.96826	8.46973	1.50147	0.979385	4.35938e-05	8.21104e-06	4.2236e-05	7.98925e-06	0.164671	7.79353e-06	40.3373	0.984314	0.000113533	2.37605e-05	9.19977e-05	2.26804e-05	0.394553	1	0.0261127	0.00491842	0.0252994	0.00478556	1	8.74862	8.91384	8.83331	8.83047	8.74424	8.74872	8.29436	8.03887
2-(acetylamino)-4-(methylthio)butanoic acid	HILICNEG	C7 H13 N O3 S	191.062	190.054	4.287	2	91.5	77.5	7.92122	-0.246625	0.187379	0.126832	0.434004	0.373457	-0.0605467	-4.94688	3.75851	2.54405	8.7054	7.49093	-1.21447	0.000612617	0.00384896	0.0295331	6.28105e-06	2.30117e-05	0.252954	3.02616e-05	29.7405	0.0104845	0.00618104	0.0369318	1.9494e-05	5.42677e-05	0.485638	0.366958	1	1	0.00376235	0.013784	1	7.93565	7.94722	8.13877	8.17221	7.93148	8.24324	7.67697	7.8619
2-Amino-1,3,4-octadecanetriol	HILICPOS	C18 H39 N O3	317.293	318.3	2.025	3	71.9		9.06739	-0.114832	0.36469	0.411111	0.479522	0.525943	0.0464211	-3.13338	9.9512	11.2179	13.0846	14.3513	1.26668	0.0108533	1.90877e-06	6.41945e-07	1.54386e-07	6.49119e-08	0.234476	1.03549e-07	102.242	0.0601564	8.79505e-06	2.98082e-06	1.11418e-06	5.6351e-07	0.470193	1	0.00114336	0.000384525	9.2477e-05	3.88822e-05	1	9.19144	9.26549	9.32461	9.38463	9.24095	9.33314	8.8802	8.76056
2-Amino-3,7-dideoxy-D-threo-hept-6-ulosonate	RPPOS	C7 H13 N O5	191.079	192.087	2.483	4			6.65531	-0.172164	-0.54606	-0.382331	-0.373896	-0.210168	0.163728	-1.54091	-4.88737	-3.42196	-3.34647	-1.88106	1.46541	0.154906	0.000668511	0.00669387	0.0075908	0.0898961	0.174067	0.00340342	9.14255	0.344431	0.00126074	0.00917535	0.0107491	0.104154	0.407289	1	0.400438	1	1	1	1	6.32395	6.31571	6.26999	6.65596	6.50087	6.73106	6.90141	6.82651
2-Amino-4-oxopentanoate	HILICNEG	C5 H9 N O3	131.058	130.051	6.75	4		53.3	6.90857	-0.208403	-0.086122	0.0887307	0.122281	0.297134	0.174853	-2.64663	-1.09371	1.12684	1.55292	3.77347	2.22055	0.0247989	0.300172	0.28658	0.152034	0.00375656	0.0511067	0.0209976	5.17535	0.103983	0.335454	0.302754	0.179622	0.00554232	0.21452	1	1	1	1	1	1	6.95464	6.79519	6.99955	7.12031	6.82155	7.07672	6.76883	6.80942
2-Aminoadenosine	HILICNEG	C10 H14 N6 O4	282.108	281.101	2.896	4			7.89734	-0.124647	0.00314529	0.071618	0.127792	0.196265	0.0684727	-1.68051	0.0424053	0.965565	1.72291	2.64607	0.92316	0.124322	0.967025	0.357428	0.116172	0.0248225	0.378039	0.126777	2.43009	0.300278	0.967025	0.375613	0.138619	0.0315683	0.604599	1	1	1	1	1	1	7.82112	7.74729	8.03308	7.99322	8.0862	8.00226	7.91983	7.7586
Unknown 33	HILICNEG	C9 H9 N O3	179.058	178.051	4.067	4			7.29702	-0.174712	0.336954	0.392709	0.511666	0.567421	0.0557551	-4.35525	8.39964	9.78951	12.7549	14.1448	1.38987	0.0014927	8.59048e-06	2.21198e-06	1.95862e-07	7.43962e-08	0.195254	1.73632e-07	91.6749	0.021808	2.99168e-05	7.84009e-06	1.2872e-06	6.10456e-07	0.426851	0.894128	0.0051457	0.00132498	0.000117321	4.45633e-05	1	7.37515	7.40533	7.61517	7.59177	7.52679	7.62446	7.12502	7.0454
2-Aminoethyl (2R)-2,3-dihydroxypropyl hydrogen phosphate	RPPOS	C5 H14 N O6 P	215.056	216.063	0.726	4			7.53134	0.040139	0.616116	0.895305	0.575977	0.855166	0.279189	1.22908	18.8658	27.4147	17.6367	26.1856	8.54892	0.247668	4.82135e-09	1.30733e-10	9.18446e-09	2.04021e-10	7.36461e-06	2.30894e-10	363.136	0.449555	1.69882e-07	6.52574e-09	1.71922e-07	1.5276e-08	0.000183808	1	2.88799e-06	7.83089e-08	5.50149e-06	1.22208e-07	0.0044114	7.93195	7.92639	7.86661	7.83908	7.89935	7.93159	7.29999	7.00267
2-Aminoethyl (2R)-3-[(1Z)-1-hexadecen-1-yloxy]-2-hydroxypropyl hydrogen phosphate	RPNEG	C21 H44 N O6 P	437.29	436.283	13.61	4			8.44093	0.0736817	0.238698	0.83546	0.165016	0.761778	0.596762	0.637148	2.06409	7.22447	1.42694	6.58732	5.16038	0.538592	0.0664293	3.12393e-05	0.184596	6.71015e-05	0.000449751	0.000122473	21.4863	0.692456	0.0834197	7.26854e-05	0.215963	0.00013625	0.00489819	1	1	0.0187123	1	0.0401938	0.269401	8.59531	8.8715	8.7556	8.70108	8.71687	8.50596	8.42947	7.62224
2-Aminooctanoic acid	RPPOS	C8 H17 N O2	159.126	160.133	1.536	4			6.32897	-0.0816786	1.79129	1.83259	1.87296	1.91427	0.0413025	-2.87068	62.9566	64.4082	65.8273	67.2789	1.45162	0.0169352	3.8877e-14	3.10918e-14	2.51106e-14	2.02758e-14	0.17778	1.00211e-14	2830.33	0.0786369	1.28656e-11	6.94294e-12	5.83233e-12	7.13883e-12	0.408256	1	2.32873e-11	1.8624e-11	1.50412e-11	1.21452e-11	1	7.23372	7.20784	7.29266	7.28417	7.202	7.31177	5.45279	5.40957
2-Hexenoylcarnitine	HILICPOS	C13 H23 N O4	257.163	258.17	6.473	4			6.61858	0.388084	1.05286	0.676812	0.664776	0.288728	-0.376048	2.0463	5.55154	3.56871	3.50524	1.52241	-1.98283	0.0684272	0.000259657	0.00525084	0.00583063	0.159421	0.0760274	0.00172021	11.0465	0.197345	0.000534484	0.00734819	0.00839555	0.179837	0.260646	1	0.155535	1	1	1	1	7.1453	6.78996	6.56084	6.8298	7.5088	6.88916	5.78695	6.27991
Unknown 34	HILICPOS	C12 H20 O	180.151	163.148	0.744	4			7.1184	0.0683816	0.32496	0.45449	0.256578	0.386109	0.129531	0.3651	1.73501	2.4266	1.36991	2.0615	0.691585	0.722774	0.113937	0.0360624	0.201206	0.0667171	0.505212	0.110712	2.60611	0.83258	0.136496	0.0441746	0.233119	0.0779016	0.708716	1	1	1	1	1	1	7.16406	7.10264	7.17183	7.43901	7.72437	7.17509	7.0159	6.69539
Unknown 35	RPNEG	C22 H30 O3	342.219	341.212	13.526	4			7.10399	-0.0578989	0.315652	0.3769	0.373551	0.434798	0.0612474	-2.01569	10.9891	13.1213	13.0048	15.137	2.13226	0.0719985	7.75308e-07	1.50394e-07	1.63459e-07	3.92554e-08	0.0592775	5.53479e-08	116.632	0.202757	4.30009e-06	1.03547e-06	1.14366e-06	4.19707e-07	0.237902	1	0.000464409	9.0086e-05	9.79118e-05	2.3514e-05	1	7.26378	7.26442	7.35727	7.28655	7.25977	7.31785	6.91609	6.90662
Unknown 36	HILICPOS	C17 H26 O2	262.193	263.201	0.778	4			6.88684	0.193981	0.0879901	0.305696	-0.105991	0.111715	0.217706	1.47091	0.667207	2.31801	-0.803704	0.847103	1.65081	0.172604	0.520003	0.0433521	0.44058	0.417095	0.130334	0.177344	2.01177	0.364059	0.560219	0.0520399	0.479832	0.447742	0.348528	1	1	1	1	1	1	6.85262	7.17813	6.8901	7.0561	7.07052	6.57314	6.88868	6.8366
2-Isopropylmaleate	HILICPOS	C7 H10 O4	158.058	159.065	7.296	4			6.93635	-0.176942	0.720913	1.00321	0.897855	1.18016	0.2823	-2.05108	8.3567	11.6291	10.4078	13.6802	3.27238	0.0678845	8.983e-06	4.61056e-07	1.27217e-06	1.01798e-07	0.00859204	2.35975e-07	85.909	0.197345	3.04001e-05	2.30144e-06	5.18389e-06	7.45551e-07	0.0643329	1	0.00538082	0.000276173	0.000762033	6.09772e-05	1	7.32677	7.32162	7.45778	7.52445	7.32104	7.51803	6.38091	6.30338
2-Oxo-4-hydroxy-4-carboxy-5-ureidoimidazoline	RPNEG	C5 H6 N4 O5	202.034	201.027	5.843	4			7.18466	-0.0250054	0.499409	0.406487	0.524414	0.431492	-0.0929221	-0.17826	3.56022	2.89779	3.73848	3.07605	-0.662429	0.86214	0.00532481	0.0161727	0.00397645	0.0119561	0.522931	0.00669356	7.49687	0.92018	0.00824176	0.0209233	0.00596966	0.01613	0.725927	1	1	1	1	1	1	7.33894	7.40169	7.40517	7.37815	7.47402	7.50634	6.53733	7.12639
2-Oxobutanoate	RPPOS	C4 H6 O3	102.032	85.0284	0.749	4			7.97999	0.0302245	0.802645	0.70197	0.77242	0.671746	-0.100674	0.477242	12.6737	11.0841	12.1965	10.6068	-1.58964	0.643628	2.07857e-07	7.16582e-07	2.96871e-07	1.07097e-06	0.143545	1.77501e-07	91.2486	0.778855	1.72925e-06	3.1795e-06	1.64654e-06	4.55108e-06	0.368671	1	0.000124506	0.000429233	0.000177826	0.000641508	1	8.40314	8.32364	8.35197	8.29243	8.36432	8.35603	7.70127	7.7494
2-Oxoglutarate	RPPOS	C5 H6 O5	146.021	147.029	1.339	4			7.6201	0.5866	-0.0653694	0.264713	-0.651969	-0.321887	0.330083	5.29546	-0.590115	2.38967	-5.88558	-2.90579	2.97978	0.000371122	0.568437	0.0383953	0.000165215	0.0159543	0.0140719	0.00063515	14.3439	0.00766559	0.604785	0.0463686	0.00031517	0.0209117	0.0896707	0.222302	1	1	0.0989635	1	1	7.77783	7.79881	7.38734	7.36833	7.87311	6.93428	7.88031	7.65088
2-Pentenoic acid	RPPOS	C5 H8 O2	100.052	101.06	0.832	4			7.20186	0.765028	0.587868	1.24454	-0.177161	0.479513	0.656674	8.01355	6.15782	13.0364	-1.85573	5.02282	6.87856	1.2922e-05	0.000115585	1.59797e-07	0.0936964	0.000548431	4.70258e-05	1.47926e-06	58.0117	0.000455312	0.000263253	1.07549e-06	0.113154	0.000930623	0.000741275	0.0077403	0.0692355	9.57184e-05	1	0.32851	0.0281684	7.91734	7.89092	6.88688	7.3346	7.74541	7.03711	7.27617	6.66449
Unknown 37	RPPOS	C14 H10 O8	306.037	307.044	3.337	4			6.93562	-0.374423	-0.0427816	-0.334874	0.331641	0.0395492	-0.292092	-2.08808	-0.238584	-1.86752	1.84949	0.220558	-1.62894	0.0638236	0.816331	0.091909	0.0946548	0.829953	0.134927	0.136284	2.33789	0.190201	0.831602	0.104664	0.114081	0.848365	0.357617	1	1	1	1	1	1	6.76338	6.66131	6.95782	7.09189	6.81813	7.31638	7.00409	7.29992
2-[(2-Amino-2-carboxyethyl)thio]butanedioic acid	RPPOS	C7 H11 N O6 S	237.031	238.038	0.833	4			6.72532	-0.0711515	-0.227887	-0.187302	-0.156735	-0.11615	0.040585	-1.15269	-3.69189	-3.03439	-2.5392	-1.8817	0.657499	0.276311	0.00429028	0.0128287	0.0297779	0.0898016	0.525964	0.0153133	5.76448	0.475604	0.00681968	0.0167782	0.0385248	0.104154	0.725927	1	1	1	1	1	1	6.61928	6.60256	6.58869	6.70224	6.58938	6.73374	6.76804	6.78877
Unknown 38	RPNEG	C21 H36 O8	416.241	415.234	10.487	4			7.13466	-0.0101668	0.422518	0.412739	0.432684	0.422905	-0.00977892	-0.34351	14.2758	13.9454	14.6193	14.2889	-0.330404	0.738453	6.82162e-08	8.50149e-08	5.45272e-08	6.76296e-08	0.748033	2.65074e-08	136.065	0.847382	8.01206e-07	6.82231e-07	4.8749e-07	5.78717e-07	0.870715	1	4.08615e-05	5.09239e-05	3.26618e-05	4.05102e-05	1	7.35869	7.34531	7.33883	7.39903	7.31879	7.31544	6.92648	6.94025
Unknown 39	HILICPOS	C25 H36 O3	384.266	385.274	1.961	4			7.19714	0.340863	1.15676	1.03197	0.815894	0.691106	-0.124788	3.57949	12.1474	10.837	8.56791	7.25748	-1.31043	0.00515844	3.08164e-07	8.80624e-07	7.22281e-06	3.00652e-05	0.219858	7.2654e-07	67.6016	0.038147	2.17165e-06	3.68877e-06	2.15247e-05	6.77033e-05	0.44947	1	0.00018459	0.000527494	0.00432646	0.0180091	1	7.77375	7.92104	7.61427	7.37549	7.79381	7.47626	6.85004	6.78197
Unknown 40	RPPOS	C18 H32 O	264.245	265.253	13.712	4			6.83039	-0.555786	-0.177176	-0.18903	0.37861	0.366756	-0.0118541	-3.70777	-1.18198	-1.26106	2.52579	2.44671	-0.0790811	0.0041805	0.265032	0.236409	0.0304653	0.034851	0.938556	0.0252013	4.85119	0.0354005	0.300102	0.253325	0.0392445	0.0426907	0.980666	1	1	1	1	1	1	6.87186	6.39105	7.20578	7.0951	6.53677	7.16616	6.61597	6.88668
2-amino-tetradecanoic acid	HILICPOS	C14 H29 N O2	243.22	244.227	3.239	4			7.18691	-0.00692304	0.409536	0.411786	0.416459	0.418709	0.00225011	-0.156468	9.25597	9.30683	9.41244	9.4633	0.050855	0.878832	3.65133e-06	3.4775e-06	3.14464e-06	2.99691e-06	0.96046	1.43304e-06	58.4109	0.924889	1.46348e-05	1.17024e-05	1.11458e-05	1.03458e-05	0.984526	1	0.00218715	0.00208302	0.00188364	0.00179515	1	7.42535	7.29909	7.42523	7.40868	7.44709	7.35839	6.98064	6.95895
2-arachidonyl-sn-glycero-3-phosphoethanolamine	RPPOS	C25 H44 N O7 P	501.283	502.291	13.487	4			8.13017	0.125367	0.103341	0.704662	-0.0220264	0.579295	0.601321	1.37908	1.13678	7.75152	-0.242298	6.37244	6.61474	0.198453	0.282596	1.71954e-05	0.813532	8.78213e-05	6.48639e-05	6.87139e-05	24.617	0.393621	0.318785	4.38299e-05	0.827344	0.000176527	0.000996243	1	1	0.0103	1	0.052605	0.0388535	8.26533	8.45191	8.29183	8.27936	8.37331	8.14327	8.19534	7.4404
2-methylbutyrylcarnitine	RPPOS	C12 H23 N O4	245.163	246.17	5.273	4			8.36728	-0.160567	1.37896	1.29223	1.53953	1.4528	-0.0867295	-4.07538	34.9996	32.7983	39.075	36.8737	-2.20129	0.00231403	1.21328e-11	2.28545e-11	4.14069e-12	7.29358e-12	0.0527906	3.28203e-12	868.115	0.0282879	1.81688e-09	1.52109e-09	3.54325e-10	1.09221e-09	0.219594	1	7.26753e-09	1.36898e-08	2.48027e-09	4.36886e-09	1	9.0224	8.98435	9.1131	9.15494	8.97804	9.19846	7.56377	7.6757
2-palmitoyl-sn-glycero-3-phosphocholine	RPPOS	C24 H50 N O7 P	495.332	496.34	13.384	4			8.95856	0.152992	-0.0437027	0.527036	-0.196695	0.374044	0.570738	2.26649	-0.647432	7.80776	-2.91393	5.54126	8.45519	0.0472967	0.532188	1.61629e-05	0.0157355	0.00026336	8.1101e-06	3.12e-05	29.534	0.158272	0.571292	4.1731e-05	0.0209923	0.000469502	0.000194318	1	1	0.00968159	1	0.157753	0.00485795	9.03947	9.18861	8.99143	9.00087	9.12486	8.90166	9.11353	8.43467
Unknown 41	RPNEG	C16 H20 N2 O5 S	352.109	351.102	8.44	4			7.94955	-0.141368	0.395033	0.406416	0.536401	0.547784	0.0113834	-2.29282	6.40695	6.59158	8.69978	8.8844	0.184625	0.045239	8.40733e-05	6.67488e-05	6.3168e-06	5.25002e-06	0.857278	7.4562e-06	40.7346	0.154343	0.000201367	0.000138348	1.95039e-05	1.60014e-05	0.937061	1	0.0503599	0.0399825	0.00378376	0.00314476	1	8.11087	7.98646	8.27253	8.21715	8.24637	8.27812	7.80094	7.71312
Unknown 42	HILICPOS	C16 H33 N O2	271.251	272.258	1.378	4			8.69052	0.0180067	0.357789	0.429608	0.339782	0.411601	0.0718191	0.43671	8.67734	10.4191	8.24063	9.98243	1.74181	0.671763	6.46179e-06	1.25964e-06	1.01454e-05	1.8556e-06	0.112699	1.35663e-06	59.1061	0.799972	2.37461e-05	4.90163e-06	2.78766e-05	7.17101e-06	0.317462	1	0.00387061	0.000754524	0.00607709	0.00111151	1	8.93016	8.91091	8.89363	8.79258	8.83455	8.9354	8.556	8.44267
Unknown 43	HILICPOS	C13 H27 N O2	229.204	230.211	2.446	4			7.4995	0.0467832	0.442268	0.479944	0.395485	0.433161	0.0376763	0.873427	8.257	8.9604	7.38357	8.08698	0.703405	0.403274	9.97199e-06	4.86943e-06	2.60027e-05	1.1943e-05	0.498134	4.77599e-06	44.9401	0.590238	3.25308e-05	1.55978e-05	6.23026e-05	3.12396e-05	0.703732	1	0.00597322	0.00291679	0.0155756	0.00715388	1	7.75492	7.74397	7.7585	7.55806	7.72635	7.76832	7.30103	7.20436
Unknown 44	HILICPOS	C9 H20 O5	208.131	209.138	1.01	4			7.69687	-0.0555425	0.356944	0.387886	0.412487	0.443428	0.0309416	-1.11674	7.17672	7.79883	8.29346	8.91557	0.622112	0.290673	3.30263e-05	1.63222e-05	9.59722e-06	5.09015e-06	0.548033	5.42105e-06	43.705	0.489711	8.99216e-05	4.19613e-05	2.71009e-05	1.58802e-05	0.739936	1	0.0197827	0.00977698	0.00574873	0.003049	1	7.88469	7.88682	7.84839	7.96234	7.83607	7.96347	7.52286	7.55205
3-(2,3-Dihydroxyphenyl)propanoate	HILICPOS	C9 H10 O4	182.058	165.055	0.87	4			6.53528	-0.128987	0.295883	0.370469	0.42487	0.499456	0.0745861	-2.51344	5.76555	7.21893	8.27899	9.73237	1.45338	0.0311125	0.000194013	3.1441e-05	9.74405e-06	2.33141e-06	0.177303	5.93527e-06	42.8408	0.120152	0.000413572	7.26854e-05	2.71419e-05	8.56757e-06	0.408256	1	0.116214	0.0188332	0.00583668	0.00139651	1	6.59596	6.69017	6.85773	6.70575	6.72273	6.83233	6.36614	6.23193
Unknown 45	HILICPOS	C32 H50 O7	546.353	547.361	7.465	4			7.07301	-0.0984107	0.308227	0.40593	0.406638	0.50434	0.0977025	-1.64235	5.14392	6.77445	6.78627	8.41679	1.63053	0.132094	0.00046049	5.33347e-05	5.25744e-05	8.43889e-06	0.134588	2.06558e-05	32.4341	0.312744	0.000901417	0.000115752	0.000112071	2.32944e-05	0.357617	1	0.275834	0.0319475	0.0314921	0.0050549	1	7.25671	7.30156	7.29674	7.29707	7.12258	7.38227	6.95412	6.88529
Unknown 46	RPPOS	C6 H11 N O4	161.069	162.076	1.542	4			7.0038	0.232525	0.236625	0.483138	0.00410028	0.250613	0.246513	1.8051	1.83693	3.75061	0.0318307	1.94552	1.91369	0.101745	0.096614	0.0038987	0.975244	0.080861	0.0852106	0.0276427	4.69134	0.260009	0.117626	0.0055869	0.975244	0.0940499	0.271691	1	1	1	1	1	1	7.23375	7.20742	6.80652	6.91289	7.28446	7.30864	6.99361	6.66048
3-Dehydrosphinganine	RPPOS	C18 H37 N O2	299.282	300.29	11.911	2	96.2	85.6	8.1223	-0.124966	0.546419	0.780263	0.671386	0.905229	0.233844	-1.05506	4.6133	6.58759	5.66836	7.64265	1.97429	0.316652	0.00100601	6.70796e-05	0.000221295	1.9404e-05	0.0771095	4.83795e-05	26.705	0.515419	0.00182055	0.000138554	0.000405369	4.66786e-05	0.260646	1	0.602601	0.0401807	0.132556	0.011623	1	8.26239	8.53164	8.62448	8.5878	8.47416	8.43081	7.78467	7.38306
3-Hydroxy-3-[(3-methylbutanoyl)oxy]-4-(trimethylammonio)butanoate	RPPOS	C12 H23 N O5	261.158	244.154	5.053	4			8.08246	-0.0400669	0.327598	0.321197	0.367665	0.361264	-0.00640065	-1.06053	8.67116	8.50174	9.73168	9.56226	-0.169418	0.314281	6.50237e-06	7.73006e-06	2.33289e-06	2.73066e-06	0.868905	1.77129e-06	55.7941	0.512954	2.37495e-05	2.30364e-05	8.73375e-06	9.67851e-06	0.944599	1	0.00389492	0.00463031	0.0013974	0.00163567	1	8.26174	8.21848	8.24779	8.25009	8.22372	8.32626	7.89966	7.90157
3-Hydroxydecanoic acid	RPNEG	C10 H20 O3	188.141	187.134	10.357	3	56.3	71.6	7.97971	-0.0244243	0.407851	0.408593	0.432275	0.433018	0.000742064	-0.431365	7.20318	7.21628	7.63454	7.64765	0.0131058	0.675515	3.20229e-05	3.15382e-05	1.95804e-05	1.92961e-05	0.989806	1.17452e-05	36.8199	0.800074	8.77647e-05	7.26854e-05	4.82826e-05	4.66063e-05	0.994526	1	0.0191817	0.0188914	0.0117286	0.0115584	1	8.21496	8.18027	8.1948	8.25698	8.1379	8.15464	7.78894	7.8147
3-Hydroxyindolin-2-one	RPPOS	C8 H7 N O2	149.048	150.055	3.437	4			6.51267	-0.153771	0.265619	0.336839	0.419391	0.49061	0.0712196	-2.42968	4.19694	5.32225	6.62661	7.75192	1.12531	0.0358743	0.00191031	0.000357358	6.39201e-05	1.71877e-05	0.287197	5.26687e-05	26.1858	0.131425	0.00326936	0.000624073	0.000132945	4.25432e-05	0.526088	1	1	0.214057	0.0382881	0.0102955	1	6.60259	6.5452	6.75685	6.72437	6.72672	6.85461	6.26095	6.27235
3-Hydroxyvaleric acid	HILICNEG	C5 H10 O3	118.063	117.056	1.522	4		56.6	7.44212	-0.132366	0.0659755	0.13518	0.198342	0.267546	0.0692041	-2.37685	1.1847	2.42737	3.56155	4.80422	1.24267	0.0392392	0.264004	0.0360152	0.00531314	0.0007559	0.24283	0.00461138	8.37574	0.139907	0.299505	0.0441746	0.0077505	0.00123039	0.477418	1	1	1	1	0.452784	1	7.36577	7.49002	7.62264	7.59841	7.52215	7.55398	7.29118	7.26944
Unknown 47	HILICPOS	C5 H8 O2 S	132.024	133.032	8.062	4			7.20205	-0.178493	0.170569	0.203469	0.349063	0.381962	0.0328994	-4.20491	4.01823	4.79327	8.22314	8.99818	0.775036	0.00188657	0.00253403	0.000768288	1.03343e-05	4.69154e-06	0.456567	1.60503e-05	34.3318	0.0251124	0.00421635	0.00125056	2.8019e-05	1.4948e-05	0.671472	1	1	0.460204	0.00619024	0.00281023	1	7.24327	7.2234	7.3759	7.43518	7.28615	7.47721	7.08482	7.12364
Unknown 48	HILICPOS	C22 H40 O11	480.255	481.262	8.284	4			6.9186	-0.0337158	0.593343	0.425414	0.627059	0.45913	-0.167929	-0.67209	11.8277	8.48019	12.4998	9.15228	-3.34748	0.517019	3.94384e-07	7.90356e-06	2.3636e-07	4.03592e-06	0.00757795	3.89171e-07	77.2454	0.677669	2.596e-06	2.33213e-05	1.45959e-06	1.31387e-05	0.0574581	1	0.000236236	0.00473423	0.00014158	0.00241752	1	7.19732	7.16769	7.18416	7.20134	7.12956	7.21022	6.48194	6.68628
Unknown 49	HILICPOS	C37 H66 O4	574.497	575.504	5.744	4			6.89621	-0.01242	0.260263	0.154889	0.272683	0.167309	-0.105375	-0.227381	4.7648	2.83564	4.99218	3.06302	-1.92916	0.82479	0.000801506	0.0179747	0.000573419	0.0122222	0.0830696	0.00149565	11.4703	0.906512	0.00148638	0.0230553	0.00100432	0.016452	0.270184	1	0.480102	1	0.343478	1	1	7.02836	6.94361	7.04948	7.01238	7.01871	6.96607	6.72131	6.84252
Unknown 50	HILICPOS	C37 H68 O4	576.512	577.519	4.181	4			7.53782	0.175265	0.377664	0.494218	0.202399	0.318953	0.116554	3.34202	7.20144	9.42394	3.85943	6.08193	2.2225	0.00764736	3.20876e-05	3.11054e-06	0.00326871	0.000127562	0.0509392	1.51546e-05	34.7775	0.0497909	8.77647e-05	1.05864e-05	0.00498207	0.00024728	0.21452	1	0.0192205	0.00186321	1	0.0764096	1	7.87156	7.77134	7.68343	7.53595	7.75594	7.65366	7.43764	7.37417
Unknown 51	RPPOS	C13 H18 O4	238.121	239.128	11.499	4	52.9		7.02856	-0.243267	0.233571	0.335137	0.476839	0.578404	0.101566	-3.02755	2.90688	4.17091	5.93443	7.19845	1.26402	0.0129782	0.0159249	0.00199004	0.000154842	3.21996e-05	0.235388	0.000145928	20.6076	0.0658808	0.022392	0.00298009	0.000296328	7.2238e-05	0.470193	1	1	1	0.0927507	0.0192875	1	7.13262	7.02444	7.23263	7.44224	7.1727	7.3847	6.87975	6.88329
3-[(methoxycarbonyl)amino]-2,2,3-trimethylbutanoic acid	HILICNEG	C9 H17 N O4	203.116	202.108	3.538	4	55.3		7.20623	-0.241887	-0.217055	-0.223046	0.0248322	0.0188406	-0.0059916	-4.12455	-3.70112	-3.80329	0.423428	0.321262	-0.102166	0.00214084	0.00422608	0.00357921	0.681103	0.754742	0.92068	0.00645943	7.57804	0.0267159	0.00675046	0.00515371	0.705849	0.776788	0.974359	1	1	1	1	1	1	6.97705	7.01576	7.29272	7.24131	7.11438	7.29883	7.22708	7.2725
3-amino-2-phenyl-2H-pyrazolo[4,3-c]pyridine-4,6-diol	RPPOS	C12 H10 N4 O2	242.08	243.088	8.321	2	88.6		7.61866	-0.0823754	0.107818	0.0896723	0.190194	0.172048	-0.0181459	-1.60198	2.09677	1.74388	3.69874	3.34586	-0.352887	0.140788	0.062904	0.112323	0.00424253	0.00759851	0.731627	0.0147723	5.83398	0.324354	0.0794926	0.125995	0.00633735	0.0105849	0.862686	1	1	1	1	1	1	7.6046	7.61893	7.75149	7.67944	7.71881	7.75852	7.64148	7.57833
3-hydroxyoctanoylcarnitine	RPPOS	C15 H29 N O5	303.205	304.212	7.115	4			6.46406	0.0333327	1.31368	1.32173	1.28035	1.28839	0.0080459	0.427713	16.8567	16.9599	16.429	16.5322	0.103242	0.678083	1.41386e-08	1.33397e-08	1.80561e-08	1.70118e-08	0.919848	5.92364e-09	185.867	0.800074	3.27796e-07	2.18497e-07	2.52806e-07	2.64794e-07	0.974359	1	8.469e-06	7.99046e-06	1.08156e-05	1.019e-05	1	7.14726	7.09011	7.10729	7.04063	7.15635	7.14581	5.93435	5.82476
3-tert-Butyladipic acid	HILICNEG	C10 H18 O4	202.121	201.113	1.191	3	76.7	59.4	7.79969	-0.0638906	0.366127	0.42087	0.430017	0.48476	0.054743	-2.19723	12.5913	14.4739	14.7885	16.6711	1.88264	0.0531527	2.20863e-07	5.99122e-08	4.89169e-08	1.57095e-08	0.0896633	1.92217e-08	145.506	0.171606	1.7878e-06	5.43604e-07	4.48167e-07	2.54324e-07	0.277488	1	0.000132297	3.58874e-05	2.93012e-05	9.41e-06	1	8.0125	7.92561	8.04688	8.0409	8.0033	8.0453	7.60324	7.56589
3-{[5-(N-hydroxy-3-{[5-(N-hydroxyacetamido)pentyl]carbamoyl}propanamido)pentyl]carbamoyl}propanoic acid DFO Metabolite	RPPOS	C20 H36 N4 O8	460.253	461.261	6.943	2	98.2		6.49772	2.02179	0.0321544	2.41128	-1.98963	0.389492	2.37912	27.1394	0.431623	32.3677	-26.7077	5.22832	31.9361	1.44191e-10	0.675334	2.59953e-11	1.68463e-10	0.000408182	2.96265e-11	2.15276e-11	590.825	1.23386e-08	0.704747	1.55712e-09	9.17356e-09	0.000708699	2.95771e-09	8.63704e-08	1	1.55712e-08	1.00909e-07	0.244501	1.77463e-08	7.55566	7.55993	5.60533	5.56481	7.72649	5.60658	7.41069	5.23003
Unknown 52	HILICPOS	C10 H16 O3	184.11	167.107	0.769	4			7.10091	0.178098	0.534989	0.500527	0.356891	0.32243	-0.0344615	1.5099	4.53559	4.24343	3.02569	2.73353	-0.292162	0.162541	0.00113182	0.00177618	0.013019	0.0213868	0.776239	0.00286878	9.59506	0.355336	0.00201175	0.00270721	0.0176036	0.0275499	0.887342	1	0.677961	1	1	1	1	7.49574	7.4713	6.98472	7.36553	7.24589	7.3284	6.9029	6.93696
Unknown 53	HILICNEG	C15 H28 O4	272.199	271.191	1.014	4			7.07815	-0.0154718	0.395553	0.424637	0.411024	0.440109	0.0290847	-0.480785	12.2918	13.1956	12.7726	13.6764	0.903807	0.641196	2.76196e-07	1.42671e-07	1.93349e-07	1.02062e-07	0.387722	6.5061e-08	112.74	0.777483	2.12104e-06	1.02707e-06	1.28685e-06	7.45551e-07	0.607973	1	0.000165441	8.546e-05	0.000115816	6.11351e-05	1	7.33148	7.25862	7.30536	7.28743	7.24788	7.2916	6.92674	6.86685
Unknown 54	HILICPOS	C4 H9 N O	87.0684	88.0756	6.208	4			8.07212	-0.0271915	0.401066	0.40999	0.428258	0.437181	0.00892354	-0.866533	12.7811	13.0655	13.6476	13.932	0.284373	0.406863	1.92155e-07	1.56509e-07	1.04097e-07	8.57841e-08	0.782028	4.98715e-08	119.209	0.590238	1.62114e-06	1.06533e-06	7.99411e-07	6.50439e-07	0.892257	1	0.000115101	9.37486e-05	6.23541e-05	5.13847e-05	1	8.25942	8.30825	8.29597	8.27126	8.23658	8.31859	7.88936	7.84541
Unknown 55	HILICPOS	C4 H9 N O2	103.063	104.071	3.937	4	58		7.21244	-0.269583	-0.217761	-0.146006	0.0518218	0.123577	0.071755	-3.43451	-2.7743	-1.86013	0.660214	1.57438	0.914165	0.00655576	0.0199525	0.0930252	0.524293	0.14702	0.382518	0.0318782	4.45049	0.0445292	0.0274749	0.105534	0.556828	0.167107	0.605616	1	1	1	1	1	1	6.88433	7.08139	7.38726	7.3679	7.1966	7.2159	7.21131	7.2184
4-Ethylguaiacol	HILICPOS	C9 H12 O2	152.084	153.091	0.76	4			6.92292	-0.33908	0.190363	0.196551	0.529442	0.535631	0.00618832	-2.70101	1.51638	1.56567	4.21738	4.26668	0.0492943	0.0226049	0.160919	0.149037	0.00185005	0.00171287	0.961672	0.00537446	8.00658	0.0989687	0.189001	0.164408	0.00293169	0.00265805	0.984526	1	1	1	1	1	1	7.04889	6.81658	7.28671	7.46952	6.93915	7.06564	6.50675	6.62833
Unknown 56	HILICNEG	C7 H6 O4 S	185.998	184.991	2.896	4			8.20069	-0.0833787	-0.0232724	0.0686584	0.0601063	0.152037	0.0919308	-1.24735	-0.348158	1.02714	0.899196	2.27449	1.37529	0.241182	0.735066	0.32898	0.390055	0.0466624	0.199586	0.217722	1.76757	0.443153	0.761773	0.346935	0.430282	0.056126	0.431447	1	1	1	1	1	1	8.09074	8.11676	8.32499	8.24047	8.36608	8.25826	8.26581	8.07918
4-Guanidinobutyric acid	HILICPOS	C5 H11 N3 O2	145.085	146.092	5.092	3	65	52.6	7.39662	-0.0434266	0.36633	0.450559	0.409756	0.493986	0.0842298	-1.63265	13.7724	16.9391	15.4051	18.5718	3.16668	0.134137	9.55784e-08	1.34965e-08	3.32487e-08	5.60415e-09	0.0102611	7.18082e-09	178.589	0.314614	1.02235e-06	2.18497e-07	3.45677e-07	1.29111e-07	0.0731717	1	5.72515e-05	8.08439e-06	1.9916e-05	3.35689e-06	1	7.58248	7.61289	7.64374	7.6186	7.57458	7.63789	7.24441	7.16087
4-Hexyloxyaniline	HILICPOS	C12 H19 N O	193.147	194.154	2.119	2	83.4		7.6692	0.130406	0.540996	0.49707	0.41059	0.366663	-0.0439268	0.942063	3.90819	3.59086	2.96612	2.64879	-0.31733	0.368748	0.0030219	0.00506291	0.0144016	0.0247077	0.757634	0.00669891	7.49505	0.560982	0.00495923	0.00711897	0.0193855	0.0314892	0.877801	1	1	1	1	1	1	8.04977	7.97412	8.0192	7.45353	7.86006	8.01999	7.51234	7.42967
4-Hydroxy-2-oxopentanoate	RPPOS	C5 H8 O4	132.042	115.039	4.39	4		53.6	6.92553	-0.0858774	0.313092	0.221728	0.398969	0.307606	-0.0913637	-0.958974	3.49623	2.47599	4.4552	3.43496	-1.02024	0.360577	0.00591826	0.0331588	0.0012797	0.00655086	0.332081	0.00411068	8.6604	0.553809	0.00906659	0.0412077	0.00211169	0.00927651	0.566003	1	1	1	0.766542	1	1	7.01484	6.98721	7.25172	7.08129	7.11125	7.03791	6.80197	6.69466
4-Hydroxybenzaldehyde	RPPOS	C7 H6 O2	122.037	123.044	1.733	2	95.8	82.5	8.39197	-0.120895	0.113856	0.0932366	0.23475	0.214131	-0.0206192	-3.4466	3.24592	2.65809	6.69252	6.10469	-0.587834	0.00642556	0.00898164	0.0243195	5.89439e-05	0.000123836	0.569908	0.000220976	18.6472	0.0444341	0.0133499	0.0307328	0.000123452	0.00024241	0.75909	1	1	1	0.0353074	0.0741775	1	8.38917	8.38858	8.5284	8.52326	8.46282	8.55159	8.33014	8.31802
4-Indolecarbaldehyde	RPPOS	C9 H7 N O	145.053	146.06	4.97	2	93.9	95.7	7.83213	-0.141073	0.107071	0.0526772	0.248145	0.193751	-0.0543941	-3.60487	2.736	1.34607	6.34087	4.95093	-1.38994	0.00494763	0.0212969	0.208517	9.14084e-05	0.000609	0.195234	0.000557949	14.8238	0.0378107	0.0289271	0.225117	0.000184356	0.00101613	0.426851	1	1	1	0.0547536	0.364791	1	7.81995	7.81337	7.96866	7.97132	7.87708	7.99365	7.76143	7.78413
Unknown 57	RPPOS	C10 H9 N O	159.068	160.076	3.788	4			6.76262	-0.161921	0.395691	0.412634	0.557611	0.574554	0.016943	-3.28356	8.02414	8.36773	11.3077	11.6513	0.343585	0.00843256	1.27756e-05	8.88038e-06	5.96636e-07	4.53019e-07	0.738398	6.99476e-07	68.1537	0.0531695	3.96507e-05	2.53302e-05	2.8608e-06	2.35964e-06	0.865752	1	0.00765259	0.00531935	0.000357385	0.000271359	1	6.90397	6.85976	7.1121	7.06378	7.00894	7.08255	6.62598	6.48898
4-Methyleneglutamic acid	RPPOS	C6 H9 N O4	159.053	160.06	0.831	4			6.91562	-0.133114	0.0764697	0.111867	0.209584	0.244982	0.0353976	-2.73609	1.57179	2.29937	4.30788	5.03546	0.727578	0.0212937	0.147617	0.0447412	0.00160645	0.000538466	0.48385	0.00252095	9.94782	0.095186	0.174061	0.0536	0.00260776	0.00091631	0.693364	1	1	1	0.962262	0.322541	1	6.96513	6.93147	7.09081	7.08474	6.89168	7.01208	6.8036	6.88499
Unknown 58	HILICNEG	C16 H22 O4	278.152	277.145	0.969	4			7.17428	-0.148544	0.295906	0.392138	0.44445	0.540682	0.0962321	-2.15442	4.29171	5.68742	6.44613	7.84184	1.39571	0.0571158	0.00164737	0.000215637	8.0027e-05	1.55701e-05	0.193541	4.81554e-05	26.7337	0.177266	0.00285195	0.000391413	0.000163605	3.88604e-05	0.426217	1	0.986776	0.129166	0.0479362	0.00932651	1	7.25825	7.30711	7.4417	7.48201	7.3621	7.44937	6.97949	6.83115
Unknown 59	RPNEG	C17 H28 O3 S	312.176	311.169	13.091	4			9.53177	-0.0568821	0.366002	0.39166	0.422884	0.448542	0.0256581	-2.32424	14.9551	16.0035	17.2793	18.3277	1.04841	0.0428978	4.40081e-08	2.31678e-08	1.11661e-08	6.36064e-09	0.319558	5.78373e-09	186.791	0.150268	6.33565e-07	3.08389e-07	1.8077e-07	1.41112e-07	0.55559	1	2.63608e-05	1.38775e-05	6.68851e-06	3.81003e-06	1	9.69784	9.7267	9.74915	9.77768	9.69634	9.76469	9.34705	9.30949
4-{[3-(Diethylamino)propyl]amino}-4-oxobut-2-enoic acid	HILICPOS	C11 H20 N2 O3	228.147	229.155	7.945	2	82.8	55.4	7.16514	-0.174458	0.43717	0.580452	0.611628	0.75491	0.143282	-2.28292	5.72071	7.59568	8.00363	9.87859	1.87496	0.0460028	0.000206121	2.04504e-05	1.30609e-05	2.03891e-06	0.0907972	5.55803e-06	43.4655	0.155682	0.000437824	5.02042e-05	3.40152e-05	7.71269e-06	0.277488	1	0.123466	0.0122498	0.00782349	0.00122131	1	7.29502	7.33862	7.51361	7.57472	7.49416	7.56284	6.98461	6.95768
4-{[5-({4-[(5-Aminopentyl)(hydroxy)amino]-4-oxobutanoyl}amino)pentyl](hydroxy)amino}-4-oxobutanoic acid	RPPOS	C18 H34 N4 O7	418.243	419.25	5.45	4			6.60789	2.79613	0.348044	3.1787	-2.44809	0.382562	2.83065	48.5591	6.04431	55.2028	-42.5148	6.64377	49.1585	4.94685e-13	0.000133989	1.40937e-13	1.81567e-12	6.25824e-05	4.38707e-13	1.55396e-13	1618.35	1.03513e-10	0.000299475	1.68843e-11	2.17518e-10	0.000128821	1.1008e-10	2.96317e-10	0.0802593	8.44213e-11	1.08759e-09	0.0374869	2.62786e-10	8.14478	8.09996	5.40235	5.38878	8.32109	5.3863	7.9316	5.00124
4a-Hydroxymethyl-4-methyl-5a-cholesta-8,24-dien-3-ol	HILICPOS	C29 H48 O2	428.366	429.373	0.714	4			6.64784	0.111724	0.19262	0.284124	0.0808968	0.1724	0.0915035	0.532631	0.918299	1.35453	0.385667	0.821902	0.436234	0.606125	0.380455	0.205896	0.707962	0.430627	0.672097	0.593931	0.662715	0.751695	0.419691	0.223023	0.729895	0.461442	0.829667	1	1	1	1	1	1	6.70895	6.53412	7.153	6.39776	7.1418	6.49895	6.37045	6.43857
5'-Deoxyadenosine	HILICPOS	C10 H13 N5 O3	251.102	252.109	3.281	4			6.1273	-0.0405016	-0.0144732	-0.895916	0.0260284	-0.855414	-0.881442	-1.1533	-0.412131	-25.5116	0.74117	-24.3583	-25.0995	0.276073	0.689092	2.62701e-10	0.475933	4.11178e-10	3.07603e-10	4.77628e-10	312.7	0.475604	0.717854	9.83487e-09	0.512741	2.06786e-08	2.6322e-08	1	1	1.57358e-07	1	2.46296e-07	1.84254e-07	5.86408	5.88733	5.90998	5.94685	5.91731	5.93339	5.90699	6.78679
5,5-dimethyl-2-{[(2-phenylacetyl)amino]methyl}-1,3-thiazolane-4-carboxylic acid	RPPOS	C15 H20 N2 O3 S	308.119	309.127	8.014	2	98.5		9.14558	-0.12283	0.381894	0.381572	0.504723	0.504401	-0.000322104	-2.72047	8.45828	8.45115	11.1787	11.1716	-0.00713404	0.021868	8.08422e-06	8.14403e-06	6.62848e-07	6.66739e-07	0.994451	7.74087e-07	66.6891	0.0970292	2.88241e-05	2.37232e-05	3.07788e-06	3.15412e-06	0.996114	1	0.00484245	0.00487827	0.000397046	0.000399377	1	9.27741	9.23309	9.47061	9.39636	9.40673	9.41874	8.93125	8.90602
5,6-dihydroxythymidine	RPNEG	C10 H16 N2 O7	276.096	275.088	1.02	4			7.68954	0.246749	0.968883	0.993659	0.722134	0.74691	0.0247762	2.36057	9.26899	9.50602	6.90843	7.14545	0.237026	0.0403378	3.60594e-06	2.87865e-06	4.53685e-05	3.42565e-05	0.817505	3.97713e-06	46.7818	0.142291	1.45943e-05	9.85322e-06	9.81073e-05	7.59986e-05	0.918735	1	0.00215996	0.00172431	0.0271757	0.0205196	1	8.24777	8.2309	7.96522	7.996	8.24693	8.02414	7.37743	7.23545
5,8,12-Trihydroxy-2-oxododecanoic acid	HILICNEG	C12 H22 O6	262.142	243.124	1.385	4			7.57447	-0.040273	0.351576	0.404474	0.391849	0.444747	0.0528979	-1.56503	13.6625	15.7181	15.2275	17.2831	2.05565	0.149185	1.03042e-07	2.74798e-08	3.71046e-08	1.11426e-08	0.0673705	1.15369e-08	161.83	0.33667	1.0287e-06	3.42091e-07	3.70427e-07	2.08575e-07	0.254142	1	6.1722e-05	1.64604e-05	2.22256e-05	6.6744e-06	1	7.77345	7.72179	7.79875	7.79687	7.76501	7.78545	7.39882	7.36676
5-(2-Hydroxyethyl)-4-methylthiazole	HILICPOS	C6 H9 N O S	143.04	144.048	7.469	2	94.3	83.9	8.5728	-0.0725794	0.314052	0.384224	0.386632	0.456804	0.0701721	-2.48783	10.7649	13.1702	13.2527	15.658	2.40531	0.0324978	9.35925e-07	1.45262e-07	1.37027e-07	2.84955e-08	0.0373894	4.76486e-08	120.353	0.122429	5.00553e-06	1.02707e-06	1.01332e-06	3.41376e-07	0.174971	1	0.000560619	8.70121e-05	8.20789e-05	1.70688e-05	1	8.7047	8.69868	8.79951	8.79449	8.78429	8.81141	8.42237	8.33626
5-Aminopentanamide	HILICPOS	C5 H12 N2 O	116.095	117.102	9.276	4			7.13942	-0.00710375	-0.518156	-0.335662	-0.511053	-0.328558	0.182495	-0.15212	-11.0958	-7.18785	-10.9437	-7.03573	3.90794	0.882171	7.09671e-07	3.26e-05	8.05225e-07	3.8982e-05	0.00302309	1.27622e-06	59.8904	0.924889	4.0485e-06	7.45321e-05	3.57281e-06	8.49098e-05	0.0266298	1	0.000425093	0.0195274	0.00048233	0.0233502	1	6.82686	7.01287	6.89161	6.97714	6.93283	6.92512	7.46021	7.29928
5-Hydroxy-2-furoic acid	RPPOS	C5 H4 O4	128.011	129.018	1.335	4			8.10981	0.433438	-0.0249772	0.299318	-0.458415	-0.13412	0.324296	8.32019	-0.479458	5.74566	-8.79965	-2.57454	6.22511	9.33219e-06	0.642107	0.000199289	5.71312e-06	0.0280391	0.000105978	1.07597e-05	37.547	0.000372665	0.673714	0.000366178	1.81055e-05	0.0353588	0.00151145	0.00558998	1	0.119374	0.00342216	1	0.0634808	8.27184	8.27947	7.81174	7.85862	8.30895	7.88958	8.30021	8.06895
5-Hydroxyindole-3-acetic acid	RPPOS	C10 H9 N O3	191.058	192.066	3.623	3	71.8	65.1	6.63367	-0.162717	0.019814	-0.176054	0.182531	-0.0133373	-0.195868	-4.18831	0.51001	-4.53162	4.69832	-0.343302	-5.04163	0.00193634	0.621305	0.00113869	0.000885193	0.738604	0.000533675	0.000638513	14.3246	0.0252125	0.657529	0.00179493	0.00149361	0.764117	0.00560827	1	1	0.682073	0.53023	1	0.319671	6.49221	6.57027	6.75588	6.67171	6.59932	6.72236	6.54726	6.71309
5-Oxo-L-proline	RPPOS	C5 H7 N O3	129.042	130.05	1.511	2	99.3	96.1	9.54402	-0.101819	0.315271	0.315113	0.41709	0.416932	-0.000158902	-2.64962	8.20426	8.20013	10.8539	10.8497	-0.00413508	0.0246728	1.05425e-05	1.05887e-05	8.68177e-07	8.71203e-07	0.996783	1.02023e-06	62.8494	0.103983	3.39514e-05	2.92288e-05	3.7959e-06	3.91521e-06	0.996783	1	0.00631497	0.00634265	0.000520038	0.000521851	1	9.65779	9.61628	9.78935	9.75481	9.75442	9.7898	9.39987	9.35004
5-methyldeoxycytidine	RPPOS	C10 H15 N3 O4	241.106	242.113	0.839	4			6.89063	-0.0749548	0.348037	0.327478	0.422992	0.402433	-0.020559	-0.266624	1.23801	1.16488	1.50464	1.4315	-0.073131	0.795271	0.24448	0.271572	0.163869	0.183319	0.943169	0.355616	1.2132	0.888745	0.280543	0.287513	0.192844	0.204866	0.980831	1	1	1	1	1	1	7.10999	6.875	7.13261	7.00787	7.13733	7.20671	7.08589	7.15064
5-methyldeoxycytidine 5'-(trihydrogen diphosphate)	RPPOS	C10 H17 N3 O10 P2	401.037	384.034	1.236	4			7.27484	-0.0715794	0.263883	0.344522	0.335463	0.416101	0.0806388	-0.973588	3.58921	4.68602	4.5628	5.65961	1.09681	0.353622	0.00507659	0.000901671	0.00108596	0.000223945	0.29888	0.000536182	14.9738	0.548755	0.00789839	0.00145188	0.00180191	0.000404045	0.53899	1	1	0.540101	0.65049	0.134143	1	7.43987	7.49483	7.56097	7.55421	7.29243	7.32669	7.16479	7.15532
5-phospho-a-D-ribose cyclic-1,2-phosphate	RPPOS	C5 H10 O10 P2	291.976	274.972	1.546	4			7.64285	-0.00552595	0.418815	0.243358	0.424341	0.248884	-0.175457	-0.0560106	4.24508	2.46666	4.30109	2.52267	-1.77842	0.956456	0.00177161	0.033689	0.00162351	0.0306274	0.106238	0.00406402	8.68903	0.974578	0.0030582	0.0417799	0.00262833	0.0380619	0.304206	1	1	1	0.97248	1	1	7.84031	7.83108	7.99345	7.54962	7.74965	7.89455	7.39692	7.52605
5-{4-[2-(Methylamino)ethoxy]benzyl}-1,3-thiazolidine-2,4-dione	RPPOS	C13 H16 N2 O3 S	280.088	281.095	6.214	4			7.27773	-0.144508	-0.565623	-0.562104	-0.421115	-0.417596	0.0035191	-2.07215	-8.11067	-8.06021	-6.03852	-5.98806	0.0504616	0.0655432	1.16446e-05	1.22903e-05	0.000135008	0.000144258	0.960766	1.55817e-05	34.5611	0.193401	3.6711e-05	3.27195e-05	0.000261714	0.000273206	0.984526	1	0.0069751	0.00736188	0.0808695	0.0864103	1	6.8776	6.9036	7.16837	7.04215	7.09782	7.10201	7.65158	7.51327
5a-Cholesta-8,24-dien-3-one	HILICPOS	C27 H42 O	382.323	383.331	0.735	4			7.06531	0.139793	0.86269	0.77307	0.722896	0.633277	-0.0896196	2.90595	17.9332	16.0702	15.0272	13.1642	-1.86297	0.01595	7.83228e-09	2.22705e-08	4.2052e-08	1.45877e-07	0.0925955	1.04648e-08	165.147	0.0764322	2.0398e-07	3.03183e-07	4.04408e-07	9.39575e-07	0.281547	1	4.69153e-06	1.33401e-05	2.51891e-05	8.73804e-05	1	7.56136	7.46737	7.44843	7.35928	7.49886	7.3005	6.70756	6.79021
6-Guanidinocaproic acid	HILICPOS	C7 H15 N3 O2	173.116	174.124	7.352	4			6.24665	-0.244588	0.240218	0.339638	0.484805	0.584225	0.0994201	-4.17468	4.10009	5.79701	8.27476	9.97169	1.69692	0.00197828	0.00222524	0.000185977	9.78741e-06	1.87371e-06	0.121107	8.30609e-06	39.7716	0.0252125	0.00376531	0.000344892	2.71419e-05	7.19457e-06	0.332767	1	1	0.1114	0.00586266	0.00112235	1	6.26144	6.29312	6.53414	6.51341	6.43684	6.67761	6.07274	5.9246
6-Hydroxy-4,9a-dimethoxy-3,4a,5-trimethyl-4a,5,6,7,8,8a,9,9a-octahydronaphtho[2,3-b]furan-2(4H)-one	RPNEG	C17 H26 O5	310.178	309.171	11.253	4			7.80034	-0.230622	0.271755	0.160838	0.502376	0.39146	-0.110916	-1.89067	2.22789	1.31858	4.11856	3.20925	-0.909308	0.0884907	0.0504791	0.21722	0.0021612	0.00955206	0.384952	0.0111544	6.39424	0.235582	0.0648862	0.233599	0.00339778	0.0131231	0.606806	1	1	1	1	1	1	7.7596	7.84627	7.85402	8.21765	7.94664	8.1727	7.4406	7.77338
6-Hydroxy-5-methyl-4,11-dioxoundecanoic acid	HILICNEG	C12 H20 O5	244.131	243.124	1.393	4			7.57447	-0.040273	0.351576	0.404474	0.391849	0.444747	0.0528979	-1.56503	13.6625	15.7181	15.2275	17.2831	2.05565	0.149185	1.03042e-07	2.74798e-08	3.71046e-08	1.11426e-08	0.0673705	1.15369e-08	161.83	0.33667	1.0287e-06	3.42091e-07	3.70427e-07	2.08575e-07	0.254142	1	6.1722e-05	1.64604e-05	2.22256e-05	6.6744e-06	1	7.77345	7.72179	7.79875	7.79687	7.76501	7.78545	7.39882	7.36676
6-Hydroxycaproic acid	HILICPOS	C6 H12 O3	132.079	133.086	0.831	4			7.97545	-0.0192322	0.361939	0.537195	0.381172	0.556427	0.175256	-0.291309	5.48227	8.13686	5.77358	8.42817	2.65459	0.776873	0.000285735	1.1324e-05	0.000191927	8.33997e-06	0.0244649	1.54495e-05	34.6273	0.871436	0.00058216	3.08322e-05	0.000357033	2.32339e-05	0.13568	1	0.171155	0.00678308	0.114965	0.00499564	1	8.1785	8.21489	8.18843	8.13654	8.19288	8.319	7.83783	7.73106
6-Hydroxynicotinate	HILICNEG	C6 H5 N O3	139.027	138.02	0.807	2	92.8	90.8	7.69466	-0.0370684	0.379768	0.409242	0.416836	0.44631	0.0294736	-1.15986	11.8828	12.805	13.0427	13.9649	0.92222	0.273517	3.77799e-07	1.88833e-07	1.59079e-07	8.39044e-08	0.378505	6.68994e-08	112.083	0.474549	2.51446e-06	1.24297e-06	1.13439e-06	6.44343e-07	0.604599	1	0.000226301	0.000113111	9.52884e-05	5.02588e-05	1	7.85191	7.85448	7.95094	7.90097	7.94155	7.90723	7.51706	7.48721
6-Methyl-5-hepten-2-one	HILICPOS	C8 H14 O	126.104	109.101	0.757	4			7.32112	0.0350273	0.198363	0.312419	0.163335	0.277392	0.114056	0.321806	1.82242	2.87028	1.50061	2.54848	1.04787	0.754342	0.0989227	0.0169466	0.164891	0.0293112	0.319795	0.0551379	3.58464	0.859032	0.119949	0.0218772	0.193666	0.0366544	0.55559	1	1	1	1	1	1	7.39468	7.37392	7.3804	7.45252	7.6041	7.43471	7.12719	7.37072
6-[(3,3-Dimethyl-2-oxiranyl)methyl]-5-hydroxy-7-methoxy-2-(3,4,5-trimethoxyphenyl)-2,3-dihydro-4H-chromen-4-one	HILICPOS	C24 H28 O8	444.178	445.186	1.449	4			5.58817	0.14336	0.587059	0.560956	0.4437	0.417596	-0.0261032	0.808729	3.31175	3.1645	2.50302	2.35577	-0.147255	0.437817	0.00804402	0.010299	0.0316687	0.0406672	0.885909	0.0168804	5.5787	0.615616	0.0120459	0.0135883	0.0407072	0.0494111	0.956352	1	1	1	1	1	1	5.58286	5.88823	5.80013	5.86629	6.26196	5.63655	5.4162	5.32976
7,8-Diaminopelargonate	HILICPOS	C9 H20 N2 O2	188.152	189.16	9.314	3	60.1		7.16323	-0.0400691	0.398596	0.433733	0.438665	0.473802	0.0351366	-1.44929	14.4171	15.688	15.8664	17.1373	1.27088	0.178415	6.21736e-08	2.79841e-08	2.51386e-08	1.20806e-08	0.233038	9.86529e-09	167.185	0.368657	7.75875e-07	3.42091e-07	3.07307e-07	2.14864e-07	0.469999	1	3.7242e-05	1.67625e-05	1.5058e-05	7.23625e-06	1	7.37682	7.38445	7.42137	7.40994	7.32263	7.37279	6.96913	6.92964
7-Dehydrocholesterol	RPPOS	C27 H44 O	384.339	367.336	14.413	4			7.97123	0.0928957	0.508712	0.717713	0.415816	0.624817	0.209001	1.13993	6.24246	8.80713	5.10252	7.66719	2.56467	0.281343	0.000103644	5.67053e-06	0.000488724	1.88804e-05	0.0285141	1.49724e-05	34.872	0.480617	0.000241567	1.78771e-05	0.000868681	4.57869e-05	0.1525	1	0.0620828	0.00339665	0.292745	0.0113094	1	8.15876	8.38192	8.29204	8.20567	8.36249	8.12677	7.76166	7.44206
8-Amino-7-oxononanoate	HILICNEG	C9 H17 N O3	187.121	186.114	1.415	4			7.67767	0.0304372	0.442301	0.513207	0.411864	0.482769	0.0709055	0.826651	12.0125	13.9383	11.1859	13.1116	1.92574	0.428055	3.41716e-07	8.54212e-08	6.58978e-07	1.51438e-07	0.083539	8.46693e-08	106.668	0.610488	2.35273e-06	6.82231e-07	3.07788e-06	9.65013e-07	0.270184	1	0.000204688	5.11673e-05	0.000394728	9.07112e-05	1	7.94771	7.86898	7.91335	7.83966	7.95579	7.92816	7.51416	7.43099
9,10-Dihydroxystearic acid	RPNEG	C18 H36 O4	316.261	315.254	12.171	4			7.59391	-0.0767886	0.366816	0.338067	0.443604	0.414855	-0.0287488	-2.82459	13.4929	12.4355	16.3175	15.26	-1.0575	0.0183158	1.15828e-07	2.47961e-07	1.92627e-08	3.63626e-08	0.315594	2.24858e-08	140.821	0.0831151	1.08731e-06	1.50029e-06	2.56408e-07	4.10966e-07	0.554371	1	6.93807e-05	0.000148528	1.15383e-05	2.17812e-05	1	7.76754	7.72992	7.79176	7.8484	7.75534	7.84301	7.36763	7.40844
9-Oxo-nonanoate	HILICPOS	C9 H16 O3	172.109	173.117	0.884	4			6.46436	0.238026	0.538831	0.50809	0.300805	0.270064	-0.0307404	1.94921	4.41251	4.16078	2.46331	2.21157	-0.251735	0.0803704	0.00136643	0.002022	0.0338816	0.0518854	0.806433	0.00421009	8.60068	0.216855	0.00237934	0.00300541	0.0432731	0.061788	0.909705	1	0.818494	1	1	1	1	6.86777	6.68885	6.42119	6.43367	6.80016	6.78784	6.39165	6.3588
Unknown 60	HILICPOS	C6 H10 O2	114.068	115.075	0.769	4			7.50226	0.0267627	0.419147	0.27139	0.392384	0.244627	-0.147756	0.165435	2.59097	1.67761	2.42553	1.51217	-0.913361	0.871956	0.0272653	0.124898	0.0361276	0.16197	0.38292	0.0773691	3.09316	0.924428	0.0362127	0.139839	0.0457514	0.182368	0.605616	1	1	1	1	1	1	7.73481	7.93174	7.77029	7.85681	7.37822	7.33739	7.19667	7.38373
Glu-Ala	RPPOS	C8 H14 N2 O5	218.09	219.098	1.309	4			7.57073	0.0225235	-0.204341	-0.145067	-0.226864	-0.167591	0.0592739	0.301941	-2.73932	-1.94471	-3.04126	-2.24665	0.794603	0.768992	0.0211771	0.0809685	0.0126806	0.0489071	0.445615	0.0331781	4.38417	0.867469	0.0288298	0.0929121	0.0171848	0.0585907	0.662341	1	1	1	1	1	1	7.48905	7.44181	7.32707	7.41678	7.53616	7.6556	7.68294	7.68591
Glu-Thr	RPPOS	C9 H16 N2 O6	248.101	249.108	0.972	4			7.57924	0.0375043	0.900891	0.980011	0.863387	0.942507	0.0791197	0.650889	15.635	17.0081	14.9841	16.3572	1.37313	0.530046	2.88957e-08	1.29836e-08	4.32088e-08	1.88228e-08	0.200237	8.76287e-09	171.354	0.68574	4.96214e-07	2.18497e-07	4.04408e-07	2.68248e-07	0.431447	1	1.73085e-05	7.77718e-06	2.58821e-05	1.12749e-05	1	7.96336	8.13862	7.9693	8.04615	8.07457	8.04858	7.09716	7.00856
Glu-gln	RPPOS	C10 H17 N3 O6	275.112	276.119	0.818	4			7.28616	-0.0843023	0.377646	0.212222	0.461948	0.296524	-0.165424	-0.775993	3.47619	1.95348	4.25218	2.72947	-1.52271	0.456027	0.00611786	0.0798063	0.00175205	0.0215352	0.159346	0.00701141	7.39198	0.629402	0.00934846	0.0919307	0.00280609	0.0276815	0.392792	1	1	1	1	1	1	7.42136	7.37023	7.45234	7.47092	7.44608	7.56731	7.09953	7.33638
Glutamyl-L-putrescine	RPPOS	C9 H19 N3 O3	217.143	218.15	1.639	4			6.26623	1.78549	0.332385	2.14012	-1.45311	0.354627	1.80773	44.7136	8.32382	53.5944	-36.3897	8.88081	45.2705	1.10892e-12	9.29685e-06	1.88283e-13	8.29738e-12	5.26878e-06	9.82451e-13	3.17371e-13	1398.91	1.49052e-10	3.12855e-05	1.87969e-11	5.52237e-10	1.60014e-05	1.47122e-10	6.64242e-10	0.00556881	1.12782e-10	4.97013e-09	0.003156	5.88488e-10	7.32563	7.25665	5.55682	5.54099	7.4099	5.53789	7.02574	5.22091
Glutamyl 5-phosphate	RPNEG	C5 H10 N O7 P	227.019	226.012	1.514	4			7.65875	-0.0972363	0.257381	0.323773	0.354618	0.42101	0.0663921	-0.893104	2.36402	2.97382	3.25712	3.86692	0.609803	0.393152	0.0401026	0.0142149	0.00881456	0.00322942	0.555833	0.00893017	6.8606	0.580045	0.0519945	0.0184701	0.0123075	0.00480006	0.748188	1	1	1	1	1	1	7.8778	7.77836	7.74975	7.80339	7.68303	8.07776	7.58913	7.51892
Glutamyl-(S)-trans-1-propenyl-L-cysteine	RPPOS	C11 H18 N2 O5 S	290.094	291.101	7.321	4			6.77124	-0.175147	-0.159475	0.0276976	0.0156718	0.202845	0.187173	-2.32048	-2.11285	0.366957	0.207632	2.68744	2.4798	0.0431718	0.0612357	0.721431	0.839757	0.0231336	0.0329444	0.0448658	3.89971	0.150348	0.0775479	0.736179	0.852567	0.0296091	0.168468	1	1	1	1	1	1	6.67943	6.70255	6.79612	6.89066	6.70155	6.92219	6.81025	6.47266
Glutamylcysteine	RPPOS	C8 H14 N2 O5 S	250.062	251.07	1.195	2	98.5	93.6	7.90353	-0.0637675	0.212408	-0.095346	0.276175	-0.0315785	-0.307754	-0.451257	1.50312	-0.674725	1.95438	-0.223468	-2.17785	0.661601	0.164252	0.515414	0.0796877	0.827749	0.0549132	0.191113	1.9218	0.792598	0.192532	0.530469	0.0968214	0.847559	0.224279	1	1	1	1	1	1	7.79805	8.04419	7.82692	7.89123	7.90831	8.2237	7.9653	8.1128
Glutamylglutamic acid	RPPOS	C10 H16 N2 O7	276.096	277.103	0.972	2	97.5	89.5	8.18911	0.00530004	1.03661	0.951864	1.03131	0.946564	-0.0847489	0.0483811	9.46266	8.68904	9.41428	8.64066	-0.773626	0.962382	2.9987e-06	6.38575e-06	3.13916e-06	6.70669e-06	0.457363	1.92095e-06	54.822	0.974578	1.23878e-05	1.96157e-05	1.11458e-05	1.96927e-05	0.671472	1	0.00179622	0.00382507	0.00188036	0.00401731	1	8.67312	8.69171	8.6466	8.68356	8.69784	8.71661	7.75205	7.88424
Glutamyltyrosine	RPPOS	C14 H18 N2 O6	310.116	311.124	0.831	4			7.242	0.0137537	0.442997	0.457939	0.429244	0.444185	0.0149413	0.19974	6.43352	6.6505	6.23378	6.45076	0.216987	0.845757	8.13063e-05	6.20657e-05	0.000104805	7.95624e-05	0.832658	4.12998e-05	27.6964	0.915894	0.000196381	0.000129768	0.000207875	0.000160464	0.926708	1	0.0487024	0.0371773	0.0627784	0.0476579	1	7.58817	7.4227	7.40719	7.45772	7.40116	7.50585	7.00514	6.97264
Thiomethyl glutamate	RPPOS	C6 H11 N O4 S	193.041	194.048	0.941	4			7.47683	-0.0362963	-0.272563	-0.0040146	-0.236267	0.0322817	0.268548	-0.146787	-1.10228	-0.0162356	-0.955493	0.130551	1.08604	0.886268	0.296609	0.987371	0.362248	0.898765	0.303387	0.65498	0.557722	0.926483	0.332092	0.987371	0.400344	0.90633	0.542475	1	1	1	1	1	1	7.01878	7.51748	7.58041	6.88569	7.65956	7.83862	7.80333	7.10687
ALA-PRO	RPPOS	C8 H14 N2 O3	186.1	187.108	0.912	4			6.76768	-0.0872206	0.223433	0.711379	0.310653	0.798599	0.487946	-0.640197	1.63999	5.2215	2.28019	5.8617	3.58151	0.536688	0.132588	0.000412163	0.0462155	0.000170554	0.00514131	0.000740513	13.7916	0.692456	0.158208	0.000711485	0.0577935	0.000315314	0.0416168	1	1	0.246885	1	0.102162	1	7.00977	7.00401	6.99243	7.09366	6.92496	7.11431	6.73582	6.02416
AMP	RPPOS	C10 H14 N5 O7 P	347.063	348.07	1.087	2	99.7	94.6	8.45688	-0.22238	1.07135	0.822316	1.29373	1.0447	-0.249034	-0.73835	3.55711	2.73026	4.29546	3.46861	-0.826847	0.477569	0.00535214	0.0215061	0.00163777	0.00619515	0.427949	0.00415026	8.63642	0.649331	0.00826271	0.0272927	0.00264428	0.0087936	0.643465	1	1	1	0.981027	1	1	8.96595	8.85594	9.00365	9.11703	8.8022	9.17056	7.42737	7.34459
Aceglutamide	HILICPOS	C7 H12 N2 O4	188.08	189.087	9.616	4			7.56496	-0.0165893	0.391099	0.389305	0.407688	0.405894	-0.0017939	-0.51638	12.1738	12.118	12.6902	12.6344	-0.0558393	0.617011	3.02027e-07	3.15166e-07	2.05356e-07	2.13957e-07	0.956589	1.01545e-07	102.664	0.757356	2.17165e-06	1.72201e-06	1.317e-06	1.24428e-06	0.984526	1	0.000180914	0.000188784	0.000123008	0.00012816	1	7.7554	7.75465	7.73124	7.76152	7.75768	7.82474	7.32224	7.36413
Acetylcarnitine	RPPOS	C9 H17 N O4	203.116	204.123	1.082	2	97.9	98.7	8.91703	0.106703	0.442715	0.504234	0.336012	0.397531	0.0615184	2.45349	10.1796	11.5941	7.72612	9.14065	1.41453	0.0344519	1.55515e-06	4.74017e-07	1.7685e-05	4.08172e-06	0.188108	8.79577e-07	64.8856	0.128979	7.39314e-06	2.34658e-06	4.54649e-05	1.3216e-05	0.422011	1	0.000931536	0.000283936	0.0105933	0.00244495	1	9.2273	9.16297	9.00717	9.08464	9.15106	9.12941	8.74159	8.6797
Acetylmethionine	RPPOS	C7 H13 N O3 S	191.062	192.069	5.222	4			7.51124	-0.228452	0.233011	0.0775986	0.461463	0.306051	-0.155412	-4.73712	4.83165	1.60906	9.56877	6.34618	-3.22259	0.000835289	0.000725798	0.139226	2.7141e-06	9.07943e-05	0.00934046	2.26469e-05	31.7658	0.0135227	0.0013586	0.154152	9.85301e-06	0.000181892	0.0682493	0.500338	0.434753	1	0.00162575	0.0543858	1	7.53477	7.50765	7.71974	7.73501	7.55293	7.82596	7.27356	7.4527
Acetylmethylcholine	HILICPOS	C8 H17 N O2	159.126	160.133	2.166	2	88.5	75.6	7.06263	-0.0543067	2.01294	2.28583	2.06724	2.34013	0.27289	-0.61241	22.6996	25.777	23.312	26.3894	3.07735	0.554176	8.13057e-10	2.37629e-10	6.28681e-10	1.89244e-10	0.0119299	1.3592e-10	404.904	0.704318	4.08991e-08	9.83487e-09	2.51053e-08	1.5276e-08	0.0794002	1	4.87021e-07	1.4234e-07	3.7658e-07	1.13357e-07	1	8.0984	8.12228	8.1415	8.19138	8.15055	8.20127	5.90971	5.7154
Acetylcholine	HILICPOS	C7 H15 N O2	145.11	146.118	2.536	2	99.4	88.6	7.59717	-0.0845301	2.10649	2.15241	2.19102	2.23694	0.0459162	-2.50075	62.3189	63.6773	64.8196	66.178	1.35839	0.0317912	4.29571e-14	3.47726e-14	2.92103e-14	2.38358e-14	0.20471	1.1447e-14	2754.61	0.120525	1.28656e-11	6.94294e-12	5.83233e-12	7.13883e-12	0.43737	1	2.57313e-11	2.08288e-11	1.7497e-11	1.42777e-11	1	8.60917	8.62011	8.68169	8.7658	8.693	8.72838	6.53628	6.47129
Adenine	HILICNEG	C5 H5 N5	135.054	134.047	4.095	2	92.5	91.7	7.40991	0.321763	-0.747238	-0.911536	-1.069	-1.2333	-0.164298	2.31595	-5.37839	-6.56096	-7.69434	-8.87691	-1.18257	0.0435039	0.000330251	6.93322e-05	1.83192e-05	5.28928e-06	0.264809	1.27935e-05	36.1229	0.150629	0.000666062	0.000142715	4.6377e-05	1.60014e-05	0.505162	1	0.19782	0.04153	0.0109732	0.00316828	1	7.39656	7.07881	6.76048	6.88201	6.75161	6.61921	7.91683	8.0552
Adenosine	HILICPOS	C10 H13 N5 O4	267.097	268.104	4.899	2	99.6	100	8.34884	-0.253021	-0.701961	-0.682602	-0.44894	-0.429581	0.0193597	-1.82419	-5.06088	-4.9213	-3.23669	-3.09712	0.139576	0.0986383	0.000519004	0.000636007	0.00912186	0.0115382	0.891815	0.00118313	12.2079	0.253581	0.0010061	0.00106119	0.0126775	0.0156366	0.959061	1	0.310884	0.380968	1	1	1	7.87858	7.92561	8.17423	8.15768	8.01413	8.24548	8.50776	8.90895
Adenosine 3'5'-cyclic monophosphate	RPPOS	C10 H12 N5 O6 P	329.052	330.06	3.625	2	97.6	93.5	6.93697	-0.0806293	0.660691	0.680807	0.741321	0.761436	0.0201155	-2.41326	19.7747	20.3767	22.1879	22.79	0.602062	0.0368886	3.06989e-09	2.30115e-09	1.0132e-09	7.82451e-10	0.560769	5.47589e-10	304.021	0.13311	1.22591e-07	5.51356e-08	3.37172e-08	3.34777e-08	0.750199	1	1.83886e-06	1.37839e-06	6.06909e-07	4.68688e-07	1	7.21912	7.2953	7.29835	7.34382	7.24214	7.35628	6.54511	6.57471
Amide C18	RPPOS	C18 H37 N O	283.287	284.295	11.855	4			6.69611	-0.187425	1.00983	1.03369	1.19726	1.22111	0.0238507	-1.55464	8.37628	8.57411	9.93091	10.1287	0.197835	0.151628	8.8017e-06	7.17719e-06	1.9442e-06	1.6272e-06	0.847208	1.49354e-06	57.8913	0.340169	3.01331e-05	2.17565e-05	7.5022e-06	6.41246e-06	0.932863	1	0.00527222	0.00429914	0.00116457	0.000974695	1	7.10976	7.32059	7.39184	7.37062	7.05007	7.28023	6.00907	5.84116
Anandamide (20:1, n-9)	HILICPOS	C22 H43 N O2	353.329	354.337	0.754	4			7.60608	-0.0101589	0.283273	0.367827	0.293432	0.377986	0.084554	-0.0666219	1.8577	2.4122	1.92432	2.47882	0.554503	0.948219	0.093396	0.0369548	0.083734	0.0329995	0.591633	0.069849	3.2382	0.972574	0.114172	0.0450834	0.101532	0.0406722	0.775466	1	1	1	1	1	1	7.78114	7.73289	7.82645	7.76199	7.78491	7.74099	7.83687	7.6483
Asparaginyl-4-hydroxyproline	RPPOS	C9 H15 N3 O5	245.101	228.098	1.143	4			6.58744	-0.0621083	0.0242473	-0.481693	0.0863556	-0.419584	-0.50594	-0.712861	0.278303	-5.52873	0.991164	-4.81587	-5.80703	0.492515	0.786549	0.000267952	0.345388	0.000742959	0.000183493	0.000555328	14.8415	0.659086	0.810917	0.000474862	0.383836	0.00121594	0.00238939	1	1	0.160503	1	0.445033	0.109912	6.39579	6.62474	6.4439	6.65934	6.35214	6.45576	6.39331	7.01513
Aspartyl-L-proline	RPPOS	C9 H14 N2 O5	230.09	231.097	0.835	4			6.4447	-0.0882893	0.246291	0.00962202	0.33458	0.0979113	-0.236669	-0.94366	2.63243	0.102843	3.57609	1.0465	-2.52958	0.367971	0.0254063	0.920157	0.00518745	0.320393	0.0302692	0.0277368	4.68551	0.560982	0.0340456	0.923239	0.00763461	0.348937	0.159306	1	1	1	1	1	1	6.56938	6.44638	6.48399	6.48036	6.44405	6.76033	6.23169	6.52069
Azelaic acid	HILICNEG	C9 H16 O4	188.105	187.098	1.292	2	97	88.3	8.04877	-0.0567594	0.35337	0.416385	0.410129	0.473144	0.0630154	-1.9604	12.2049	14.3814	14.1653	16.3418	2.17647	0.0788999	2.94964e-07	6.36417e-08	7.33859e-08	1.89925e-08	0.05504	2.41987e-08	138.68	0.213851	2.17165e-06	5.44591e-07	5.94029e-07	2.68248e-07	0.224279	1	0.000176684	3.81214e-05	4.39581e-05	1.13765e-05	1	8.26002	8.20899	8.28158	8.26043	8.21204	8.30931	7.83929	7.81424
Unknown 61	HILICPOS	C12 H16 O	176.12	177.127	0.76	4			6.68262	-0.130246	0.272718	0.327603	0.402965	0.45785	0.0548846	-1.52137	3.18554	3.82664	4.70692	5.34801	0.641091	0.159679	0.00994051	0.00344648	0.000873874	0.000344636	0.536131	0.000918349	13.0454	0.350357	0.0147021	0.00498658	0.00148286	0.000604882	0.729869	1	1	1	0.52345	0.206437	1	6.86306	6.72003	7.04314	6.78052	6.81733	6.96751	6.43486	6.60387
Unknown 62	HILICNEG	C16 H18 N2 O4 S	334.099	333.091	5.849	4			7.63672	-0.1525	0.358898	0.426352	0.511398	0.578853	0.0674549	-3.04212	7.15939	8.505	10.2015	11.5471	1.34561	0.012662	3.37021e-05	7.70417e-06	1.52521e-06	4.9209e-07	0.208659	1.08595e-06	62.0107	0.065384	9.13464e-05	2.30364e-05	5.97123e-06	2.49798e-06	0.438207	1	0.0201875	0.0046148	0.000913598	0.000294762	1	7.74413	7.74592	7.96351	7.9168	7.89468	7.96193	7.50908	7.34033
Bis(2-ethylhexyl) amine	HILICPOS	C16 H35 N	241.277	242.284	1.397	2	82.4		7.19778	0.0611974	0.403404	0.620424	0.342207	0.559226	0.21702	0.659032	4.34424	6.68132	3.68521	6.02229	2.33708	0.52502	0.00151834	5.9759e-05	0.00433735	0.000137912	0.0419755	0.000169669	19.8762	0.6816	0.00263619	0.000126486	0.0064525	0.000263086	0.186247	1	0.909487	0.0357957	1	0.082609	1	7.42088	7.38675	7.39822	7.39834	7.59947	7.42695	7.14056	6.68003
C14-Carnitine	HILICPOS	C21 H41 N O4	371.304	372.311	3.911	4			7.0379	-0.059213	-0.105929	-0.343205	-0.0467156	-0.283992	-0.237276	-0.88566	-1.58439	-5.13338	-0.698734	-4.24772	-3.54898	0.39696	0.144731	0.00046751	0.500924	0.00176432	0.00542435	0.00236224	10.1288	0.584224	0.171332	0.000802402	0.53581	0.00271678	0.0427524	1	1	0.280038	1	1	1	6.86592	6.98931	6.95559	6.97736	6.87721	6.97712	7.03314	7.39358
C18-Carnitine	HILICPOS	C25 H49 N O4	427.366	428.373	3.407	4			7.21848	-0.0115045	0.486419	0.354737	0.497924	0.366242	-0.131682	-0.211915	8.95996	6.53434	9.17187	6.74626	-2.42561	0.836505	4.87156e-06	7.16654e-05	3.95998e-06	5.51965e-05	0.0361226	5.78097e-06	43.0904	0.909376	1.81246e-05	0.000146511	1.34774e-05	0.000115604	0.171726	1	0.00291806	0.0429276	0.00237203	0.0330627	1	7.3567	7.48613	7.4724	7.48576	7.43487	7.35404	6.90838	7.1323
C8-Carnitine	RPPOS	C15 H29 N O4	287.21	288.217	8.695	4			6.80537	0.0544791	0.64402	0.474022	0.58954	0.419543	-0.169998	1.14104	13.4887	9.92814	12.3476	8.7871	-3.56052	0.280905	1.16173e-07	1.94909e-06	2.64825e-07	5.78539e-06	0.00532218	2.1803e-07	87.3613	0.480617	1.08731e-06	7.0758e-06	1.52529e-06	1.73272e-05	0.0425065	1	6.95877e-05	0.00116751	0.00015863	0.00346545	1	7.14642	7.04559	6.98816	7.01	7.10348	7.13389	6.49098	6.62509
CDP-ethanolamine	RPPOS	C11 H20 N4 O11 P2	446.06	447.068	0.772	4			7.29327	-0.00205102	0.0910279	0.188828	0.0930789	0.190879	0.0978002	-0.0530291	2.35352	4.88215	2.40655	4.93518	2.52862	0.958772	0.0408221	0.000673672	0.0373108	0.000623205	0.0303187	0.00175519	10.9864	0.974578	0.052813	0.00111472	0.0471501	0.00103121	0.159306	1	1	0.40353	1	0.3733	1	7.36053	7.35752	7.36771	7.29896	7.3701	7.42763	7.24685	7.18841
CMP	RPPOS	C9 H14 N3 O8 P	323.052	324.059	0.831	2	99.9	89.5	7.48299	-0.0238258	0.653406	0.654151	0.677231	0.677977	0.000745194	-0.667118	18.2952	18.3161	18.9623	18.9832	0.0208653	0.520057	6.4696e-09	6.39942e-09	4.59112e-09	4.54298e-09	0.983771	2.04055e-09	231.762	0.680162	1.80307e-07	1.32092e-07	1.05772e-07	1.18315e-07	0.99414	1	3.87529e-06	3.83325e-06	2.75008e-06	2.72124e-06	1	7.79875	7.79123	7.77883	7.8338	7.82178	7.87061	7.11142	7.16129
CMP-2-aminoethylphosphonate	RPPOS	C11 H20 N4 O10 P2	430.065	431.073	0.829	4			6.91846	-0.127346	-0.494956	-0.385415	-0.36761	-0.258069	0.109542	-2.43666	-9.47057	-7.37458	-7.03391	-4.93793	2.09598	0.0354513	2.97641e-06	2.62716e-05	3.90662e-05	0.000620702	0.0629864	1.01428e-05	38.0443	0.131082	1.23811e-05	6.2696e-05	8.57167e-05	0.00102992	0.248003	1	0.00178287	0.0157367	0.0234007	0.3718	1	6.75593	6.60101	6.73364	6.77989	6.64265	6.86811	7.13578	7.09902
CMP-N-acetyl-neuraminate	RPNEG	C20 H31 N4 O16 P	614.147	613.14	1.057	4			7.82183	0.0114759	0.648779	0.651606	0.637303	0.64013	0.00282748	0.392468	22.1878	22.2845	21.7953	21.892	0.0966979	0.703092	1.01328e-09	9.71638e-10	1.20361e-09	1.15332e-09	0.92491	4.02619e-10	323.892	0.812417	4.48261e-08	2.53048e-08	3.60483e-08	4.31773e-08	0.97711	1	6.06953e-07	5.82011e-07	7.20965e-07	6.90836e-07	1	8.15808	8.15903	8.13349	8.11847	8.13227	8.16299	7.49825	7.47933
Caprolactam	HILICPOS	C6 H11 N O	113.084	114.091	1.06	2	99	82	7.7268	-0.0338489	0.325561	0.302208	0.35941	0.336057	-0.0233528	-0.295314	2.84035	2.63661	3.13566	2.93192	-0.20374	0.773901	0.0178315	0.025226	0.0108117	0.015262	0.842714	0.0167259	5.59609	0.871366	0.0248975	0.0318113	0.0148197	0.0201364	0.929624	1	1	1	1	1	1	7.7309	7.83467	7.99844	7.92193	8.06028	7.80702	7.52712	7.81038
Caproylglycine	HILICNEG	C12 H23 N O3	229.168	228.16	1.126	4			7.03526	0.0218379	0.41615	0.49629	0.394313	0.474453	0.08014	0.425752	8.11328	9.67569	7.68753	9.24994	1.56241	0.679465	1.16122e-05	2.45687e-06	1.84583e-05	3.67258e-06	0.149798	2.64979e-06	51.121	0.800074	3.6711e-05	8.55619e-06	4.64559e-05	1.2154e-05	0.380209	1	0.0069557	0.00147166	0.0110565	0.00219988	1	7.27457	7.25635	7.30122	7.15797	7.27558	7.2818	6.79859	6.76346
Capryloylglycine	HILICNEG	C10 H19 N O3	201.136	200.129	1.281	3	69.1		6.40665	-0.0804872	0.345966	0.417078	0.426453	0.497565	0.0711123	-1.10163	4.73522	5.70853	5.83684	6.81015	0.973311	0.296881	0.000837661	0.00020955	0.000176311	5.10733e-05	0.353753	9.29227e-05	22.9362	0.495352	0.00154864	0.000381521	0.000332108	0.000107343	0.585354	1	0.501759	0.12552	0.10561	0.0305929	1	6.54743	6.56206	6.80121	6.59287	6.62237	6.57925	6.33936	6.19909
Cer(d12:0/14:0)	HILICPOS	C26 H53 N O3	427.403	428.41	1.095	4			6.91498	-0.294514	0.362275	0.441324	0.656788	0.735838	0.0790492	-1.59764	1.96522	2.39404	3.56286	3.99168	0.428816	0.141752	0.0782739	0.0381119	0.00530168	0.00264365	0.677307	0.00907478	6.82621	0.325322	0.0974763	0.0461193	0.0077505	0.00397875	0.829667	1	1	1	1	1	1	6.99491	6.99373	7.06644	7.8714	7.13811	7.07245	6.64639	6.477
Cer(t18:1(6OH)/24:0)	RPPOS	C42 H83 N O4	665.632	666.64	13.944	4			6.7103	-0.0730938	0.379192	0.359178	0.452286	0.432272	-0.0200139	-1.43549	7.44695	7.0539	8.88244	8.48939	-0.393054	0.18221	2.41891e-05	3.8153e-05	5.26025e-06	7.82896e-06	0.702673	5.7957e-06	43.0662	0.372505	6.966e-05	8.62402e-05	1.70318e-05	2.2438e-05	0.847151	1	0.0144893	0.0228537	0.00315089	0.00468955	1	6.85247	6.97013	6.96187	6.97774	6.80724	6.90951	6.4611	6.48047
Ceramide (d18:1/16:0)	HILICPOS	C34 H67 N O3	537.512	538.52	0.756	4			7.14773	0.160336	0.585162	0.623781	0.424826	0.463445	0.038619	1.7303	6.31489	6.73165	4.58459	5.00135	0.416765	0.114802	9.44792e-05	5.61887e-05	0.00105067	0.000565816	0.68581	0.000102753	22.3988	0.285338	0.000222807	0.000121069	0.00174819	0.000954714	0.83616	1	0.0565931	0.0336571	0.629349	0.338924	1	7.54875	7.50775	7.43194	7.27654	7.41366	7.28067	6.99631	6.92158
Ceramide (d18:1/24:1(15Z))	HILICPOS	C42 H81 N O3	647.622	630.618	0.739	4			6.93505	-0.21753	0.737615	0.317375	0.955145	0.534905	-0.42024	-1.22209	4.14396	1.78303	5.36606	3.00512	-2.36093	0.250182	0.00207628	0.105448	0.000336011	0.0134804	0.0403128	0.00182302	10.8741	0.452747	0.00354328	0.119176	0.000606237	0.0179439	0.182935	1	1	1	0.201271	1	1	7.0834	6.9734	7.4182	7.39596	7.37642	7.27166	6.36614	6.72558
Cetrimonium	HILICPOS	C19 H41 N	283.324	284.331	1.281	2	99.3	73.5	7.28813	-0.148189	0.375979	0.5307	0.524169	0.678889	0.154721	-0.874294	2.21822	3.13105	3.09252	4.00534	0.912829	0.402824	0.0513076	0.010896	0.0116281	0.00258662	0.383186	0.00841786	6.98801	0.590238	0.0656693	0.0143445	0.0158662	0.00390273	0.605616	1	1	1	1	1	1	7.84082	7.33687	7.40571	7.50437	7.25558	7.96775	7.09598	6.96982
Cholesterol sulfate	HILICNEG	C27 H46 O4 S	466.312	465.304	0.916	4			7.27289	0.0953254	0.428049	0.338804	0.332724	0.243478	-0.0892454	1.47387	6.61828	5.23841	5.1444	3.76454	-1.37987	0.171821	6.45813e-05	0.000402372	0.000460169	0.00381146	0.198219	0.000190643	19.3259	0.364059	0.000159194	0.000696591	0.000820361	0.00559575	0.430192	1	0.0386842	0.241021	0.275641	1	1	7.5305	7.48475	7.4543	7.25348	7.45007	7.47155	7.10518	7.19646
Choline	HILICPOS	C5 H13 N O	103.1	104.107	5.469	2	99.9	84.5	10.4655	-0.0868364	0.241104	0.335449	0.327941	0.422286	0.0943449	-1.99108	5.52832	7.69157	7.5194	9.68265	2.16325	0.074996	0.000268103	1.83756e-05	2.22826e-05	2.44107e-06	0.0562761	6.89683e-06	41.4436	0.207975	0.000548102	4.62479e-05	5.42573e-05	8.86181e-06	0.227766	1	0.160594	0.011007	0.0133473	0.0014622	1	10.5593	10.5395	10.743	10.6773	10.6649	10.6038	10.3218	10.2317
Cholinephosphate	RPPOS	C5 H14 N O4 P	183.066	184.073	0.725	4			8.99744	0.00984684	0.517169	0.612254	0.507322	0.602407	0.095085	0.304579	15.9969	18.938	15.6923	18.6335	2.94114	0.767041	2.32584e-08	4.64789e-09	2.79108e-08	5.429e-09	0.0150252	3.89065e-09	202.791	0.8669	4.66255e-07	9.94317e-08	3.27815e-07	1.29111e-07	0.0947376	1	1.39318e-05	2.78409e-06	1.67186e-05	3.25197e-06	1	9.31568	9.28461	9.22302	9.28041	9.24649	9.31381	8.76952	8.65401
Citrate	RPNEG	C6 H8 O7	192.027	191.02	1.349	2	90.9	98.6	9.5634	0.379353	-0.0134594	0.262149	-0.392813	-0.117204	0.275609	6.98664	-0.247885	4.82807	-7.23452	-2.15857	5.07595	4.13213e-05	0.809327	0.000729654	3.08766e-05	0.0567198	0.000507817	5.59229e-05	25.8246	0.00117864	0.825972	0.00119416	7.05918e-05	0.0671446	0.00543182	0.0247515	1	0.437063	0.0184951	1	0.304182	9.70864	9.7086	9.29069	9.32615	9.74398	9.40632	9.7156	9.54143
Creatine	RPPOS	C4 H9 N3 O2	131.069	132.077	0.792	2	99.8	78.2	9.33909	0.030219	0.175093	0.272281	0.144874	0.242061	0.0971877	0.986426	5.71548	8.88793	4.72905	7.9015	3.17245	0.347594	0.000207587	5.23165e-06	0.000845415	1.45885e-05	0.0101619	1.55382e-05	34.5829	0.54221	0.000439381	1.66689e-05	0.00144687	3.67164e-05	0.0731717	1	0.124345	0.00313376	0.506403	0.00873851	1	9.48449	9.43438	9.39183	9.4316	9.4566	9.46139	9.25576	9.19754
Creatinine	HILICPOS	C4 H7 N3 O	113.059	114.066	4.25	2	98.9		9.23504	-0.0892429	-0.213986	-0.0332879	-0.124744	0.0559551	0.180699	-0.755284	-1.81102	-0.281723	-1.05573	0.473561	1.52929	0.467799	0.100772	0.784001	0.316359	0.64616	0.157727	0.33833	1.26786	0.639753	0.121698	0.798667	0.353543	0.681426	0.392083	1	1	1	1	1	1	9.1545	9.1181	9.19562	9.25639	9.18014	9.26844	9.19093	9.12689
Crotonate	RPPOS	C4 H6 O2	86.0367	87.044	0.733	2	93.3		7.1004	0.218239	0.142307	0.0956867	-0.0759325	-0.122552	-0.0466198	2.077	1.35434	0.910658	-0.722655	-1.16634	-0.443684	0.0650151	0.205955	0.384275	0.486738	0.271009	0.666883	0.272446	1.50948	0.192792	0.239084	0.401011	0.521567	0.297862	0.828761	1	1	1	1	1	1	7.26706	7.18924	7.25533	6.88363	7.18709	6.84971	7.14197	7.00079
Unknown 63	HILICPOS	C9 H12	120.094	121.101	0.752	4			7.37242	0.0231708	0.344898	0.528967	0.321727	0.505796	0.184068	0.397021	5.90969	9.06362	5.51266	8.6666	3.15394	0.699839	0.000160006	4.3999e-06	0.000273963	6.53246e-06	0.0104838	9.30654e-06	38.7797	0.812417	0.000353666	1.43236e-05	0.000498796	1.92756e-05	0.0732311	1	0.0958434	0.00263554	0.164104	0.00391295	1	7.56158	7.62892	7.6252	7.55168	7.59955	7.54365	7.22347	7.12572
Cyclic ADP-ribose	RPNEG	C15 H21 N5 O13 P2	541.061	540.054	1.374	2	62	91.5	9.21204	-0.0447442	0.460449	0.486257	0.505194	0.531001	0.0258072	-1.26723	13.0407	13.7716	14.3079	15.0388	0.730904	0.234286	1.59305e-07	9.5633e-08	6.67865e-08	4.17462e-08	0.481905	3.05117e-08	132.123	0.434481	1.38295e-06	7.53739e-07	5.63453e-07	4.19707e-07	0.693364	1	9.54234e-05	5.72842e-05	4.00051e-05	2.5006e-05	1	9.44601	9.4195	9.45372	9.44622	9.44706	9.54687	8.96558	8.93533
Unknown 64	HILICPOS	C27 H41 N O2	411.314	412.321	1.29	4			6.03281	1.23268	1.3099	1.76729	0.0772266	0.534614	0.457387	3.89094	4.1347	5.57844	0.243765	1.6875	1.44374	0.0031069	0.00210682	0.00025023	0.812427	0.122942	0.179933	0.00153487	11.3909	0.0326497	0.00358519	0.000446095	0.827344	0.140539	0.408256	1	1	0.149888	1	1	1	7.40718	7.06427	5.72304	5.77957	6.8594	6.13019	5.34744	5.33503
Cys-tyr	HILICPOS	C12 H16 N2 O4 S	284.083	285.09	1.18	4			7.03152	0.0166382	0.250016	0.398792	0.233377	0.382154	0.148777	0.0398169	0.598311	0.954348	0.558494	0.914531	0.356037	0.969037	0.563171	0.362799	0.589008	0.382335	0.72934	0.739944	0.424231	0.977194	0.600248	0.379924	0.618975	0.412646	0.862686	1	1	1	1	1	1	6.83821	7.16813	7.75185	7.13817	7.58729	6.6537	7.58592	6.15005
Cysteine-glutathione disulfide	RPPOS	C13 H22 N4 O8 S2	426.088	427.095	0.822	4			6.79076	-0.0634275	0.879798	0.568087	0.943226	0.631514	-0.311711	-0.404445	5.61003	3.6224	6.01448	4.02685	-1.98763	0.69455	0.000239626	0.00480719	0.000139333	0.0024995	0.0754265	0.000334265	16.8497	0.812417	0.000498016	0.00679129	0.000267501	0.0037808	0.260646	1	0.143536	1	0.0834604	1	1	7.09071	7.10109	7.27152	7.13825	7.21881	7.19112	6.68101	6.62031
Cytidine	RPPOS	C9 H13 N3 O5	243.085	244.093	0.991	2	96.5	89.6	6.86491	0.095865	-1.16026	-1.14082	-1.25612	-1.23669	0.0194328	0.846983	-10.251	-10.0793	-11.098	-10.9263	0.171692	0.417159	1.45979e-06	1.70068e-06	7.08366e-07	8.16983e-07	0.867164	4.47068e-07	74.9958	0.600669	7.16623e-06	6.28831e-06	3.23782e-06	3.73567e-06	0.944421	1	0.000874413	0.00101871	0.000424311	0.000489373	1	6.31781	6.47591	6.22865	6.21567	6.14709	6.20889	7.55369	7.67055
Cytidine 5'-diphosphocholine	RPPOS	C14 H26 N4 O11 P2	488.107	489.115	0.779	2	98	88.6	7.04587	-0.227062	0.183858	-0.109774	0.41092	0.117289	-0.293632	-4.03153	3.26443	-1.94905	7.29596	2.08248	-5.21348	0.00248095	0.00870726	0.0803909	2.87571e-05	0.0644232	0.0004169	0.000194077	19.2428	0.0291389	0.0130066	0.0924264	6.67654e-05	0.0753701	0.00466746	1	1	1	0.0172255	1	0.249723	6.96512	7.04744	7.27718	7.23673	7.01031	7.19015	6.7057	7.13471
Cytosine	RPPOS	C4 H5 N3 O	111.043	112.051	1.144	2	98.4	91.5	7.11904	-0.160215	-0.240765	-0.715452	-0.0805497	-0.555237	-0.474687	-0.813246	-1.22211	-3.6316	-0.408866	-2.81836	-2.40949	0.435342	0.250176	0.00473519	0.691408	0.0185112	0.0371253	0.0248379	4.87657	0.615616	0.28653	0.00670539	0.715291	0.0240004	0.174971	1	1	1	1	1	1	7.29229	6.74559	6.88584	6.77834	6.48191	7.33626	7.10626	7.61327
Erythro-sphinganine	RPPOS	C18 H39 N O2	301.298	302.305	12.073	4			7.52674	0.0113432	0.733081	1.0315	0.721738	1.02015	0.298416	0.115062	7.43616	10.4632	7.3211	10.3481	3.02704	0.910714	2.4488e-05	1.21229e-06	2.79357e-05	1.34026e-06	0.0129893	1.77449e-06	55.7723	0.943802	6.9905e-05	4.80902e-06	6.59233e-05	5.46135e-06	0.0836625	1	0.0146683	0.000726163	0.0167335	0.000802818	1	7.8641	8.07113	7.9876	7.96901	7.97694	7.92153	7.22217	6.68819
Erythrose 4-phosphate	RPNEG	C4 H9 O7 P	200.009	199.001	0.952	4			8.31524	-0.23462	0.0877052	0.150047	0.322326	0.384667	0.0623413	-0.810546	0.302997	0.518368	1.11354	1.32891	0.215372	0.43682	0.768211	0.615674	0.291977	0.213913	0.833883	0.585318	0.678312	0.615616	0.793376	0.630408	0.330087	0.235974	0.926708	1	1	1	1	1	1	8.66189	7.80368	8.49237	8.23806	8.48248	8.92148	8.58092	8.62977
Gluconate 6-phosphate	RPNEG	C6 H13 O10 P	276.025	275.017	0.969	4			8.70086	0.259219	2.15516	1.93884	1.89594	1.67962	-0.21632	1.68117	13.9773	12.5744	12.2962	10.8932	-1.40295	0.124191	8.32051e-08	2.23638e-07	2.75286e-07	8.39964e-07	0.191435	9.25497e-08	104.689	0.300278	9.2296e-07	1.40744e-06	1.55562e-06	3.81165e-06	0.424257	1	4.98398e-05	0.000133959	0.000164896	0.000503138	1	9.79583	9.79971	9.51786	9.49262	9.77194	9.57936	7.8251	7.84792
Glutamate	RPPOS	C5 H9 N O4	147.053	148.06	0.741	2	99.3	96.8	9.46603	-0.0667014	0.493708	0.407452	0.56041	0.474153	-0.0862568	-1.83226	13.562	11.1925	15.3942	13.0248	-2.36944	0.097351	1.10422e-07	6.55399e-07	3.34712e-08	1.61128e-07	0.0397356	4.68142e-08	120.8	0.252438	1.08431e-06	3.01988e-06	3.45677e-07	9.95008e-07	0.181692	1	6.61428e-05	0.000392584	2.00493e-05	9.65158e-05	1	9.68892	9.66278	9.72866	9.72218	9.67224	9.7732	9.19285	9.2838
Lysine lactam	HILICPOS	C6 H12 N2 O	128.095	129.102	8.759	4			8.90789	-0.0472867	0.366727	0.391785	0.414014	0.439072	0.0250578	-1.62395	12.5944	13.4549	14.2183	15.0789	0.860551	0.135994	2.20356e-07	1.18927e-07	7.08526e-08	4.07096e-08	0.409995	3.45142e-08	128.761	0.314614	1.7878e-06	9.00855e-07	5.8138e-07	4.19707e-07	0.621739	1	0.000131993	7.12374e-05	4.24407e-05	2.4385e-05	1	9.10657	9.06501	9.15165	9.15837	9.08551	9.08894	8.73101	8.70223
Lysyl-valyl-valyl-allothreonine	RPPOS	C20 H39 N5 O6	445.29	446.297	6.788	4			6.35962	1.46157	0.354236	1.82843	-1.10733	0.366865	1.47419	12.1929	2.95517	15.2534	-9.23774	3.06052	12.2983	2.97672e-07	0.0146717	3.65119e-08	3.71593e-06	0.0122741	2.7485e-07	8.72239e-08	106.003	1.78305e-05	0.0207763	4.28836e-07	1.27191e-05	0.0164847	1.49669e-05	0.000178305	1	2.18706e-05	0.00222584	1	0.000164635	7.18135	7.27641	5.64448	6.01015	7.35426	5.77269	7.02034	5.52723
Proline	RPPOS	C5 H9 N O2	115.063	116.07	0.814	2	100	91	9.45911	-0.180894	0.07315	0.115866	0.254044	0.29676	0.0427162	-5.16385	2.08816	3.30755	7.25201	8.4714	1.21939	0.000447521	0.0638152	0.00810079	3.02566e-05	7.97551e-06	0.251162	3.95819e-05	27.9681	0.00837703	0.0803052	0.0109288	6.97065e-05	2.26804e-05	0.485638	0.268065	1	1	0.0181237	0.00477733	1	9.44371	9.4342	9.61865	9.62593	9.50553	9.68154	9.39778	9.31193
Serine	RPPOS	C3 H7 N O3	105.043	106.05	0.936	2	98.6	92.4	7.38426	-0.0390575	-0.0872885	0.0101557	-0.048231	0.0492132	0.0974442	-0.561628	-1.25517	0.146034	-0.693539	0.707662	1.4012	0.586951	0.238452	0.886848	0.504038	0.495599	0.191942	0.517469	0.809557	0.735531	0.274678	0.89281	0.538179	0.52729	0.424257	1	1	1	1	1	1	7.51392	7.31748	7.50163	7.3294	7.23423	7.35177	7.45306	7.31092
Unknown 65	HILICNEG	C5 H10 O6	166.048	165.041	0.679	4			7.78221	-0.00338066	0.370674	0.388054	0.374055	0.391434	0.0173797	-0.0641157	7.03001	7.35962	7.09412	7.42373	0.329614	0.950164	3.92473e-05	2.67261e-05	3.6385e-05	2.4837e-05	0.748612	1.50031e-05	34.856	0.972903	0.000104485	6.35275e-05	8.13232e-05	5.75776e-05	0.870715	1	0.0235092	0.0160089	0.0217946	0.0148774	1	7.93924	8.04803	8.03841	7.95775	7.92589	7.92713	7.51681	7.54824
Unknown 66	RPPOS	C9 H18 N2 O4	218.127	219.134	2.917	4			7.04049	2.99687	0.396938	3.2265	-2.59994	0.229626	2.82956	44.1905	5.85305	47.5764	-38.3374	3.38595	41.7234	1.24418e-12	0.000172534	6.04253e-13	4.98771e-12	0.00710714	2.18175e-12	5.60799e-13	1245.44	1.49052e-10	0.000375811	5.17068e-11	3.73454e-10	0.00996997	2.61374e-10	7.45262e-10	0.103348	3.61948e-10	2.98764e-09	1	1.30687e-09	8.67201	8.63981	5.70578	5.71178	8.77489	5.67853	8.33286	5.64351
Ala-Leu	RPPOS	C9 H18 N2 O3	202.132	203.139	4.302	4			6.64026	0.236918	-0.0831506	0.211728	-0.320069	-0.0251902	0.294879	3.69776	-1.29779	3.30459	-4.99555	-0.393162	4.60239	0.00424938	0.224001	0.00814088	0.000570618	0.702596	0.00102274	0.00122546	12.095	0.0354005	0.258529	0.0109582	0.00100235	0.734477	0.00972417	1	1	1	0.3418	1	0.612623	6.67566	6.83755	6.40106	6.53445	6.6817	6.54865	6.77367	6.44733
Stachydrine	RPPOS	C7 H13 N O2	143.095	144.102	1.687	3	62		6.74774	1.50704	0.371638	1.49653	-1.1354	-0.0105058	1.12489	28.4756	7.02215	28.2771	-21.4535	-0.198508	21.255	9.04107e-11	3.96147e-05	9.67695e-11	1.40172e-09	0.846695	1.53306e-09	1.02987e-10	428.639	9.026e-09	0.000104996	5.26954e-09	3.99824e-08	0.862535	1.14788e-07	5.4156e-08	0.0237292	5.79649e-08	8.39631e-07	1	9.18303e-07	7.57608	7.59761	6.06872	6.11547	7.60095	6.06934	7.25561	6.22431
Deferoxamine (DFO, Treatment)	RPPOS	C25 H48 N6 O8	560.353	561.36	6.432	4			7.66421	4.0961	0.387894	3.3507	-3.7082	-0.745394	2.96281	20.2252	1.91529	16.5447	-18.3099	-3.68051	14.6294	2.47243e-09	0.0849858	1.68902e-08	6.42019e-09	0.00437082	5.41732e-08	3.42538e-09	208.211	1.64554e-07	0.104962	2.5293e-07	1.3261e-07	0.00631875	3.24498e-06	1.48098e-06	1	1.01172e-05	3.8457e-06	1	3.24498e-05	9.57096	9.52206	5.54923	5.50989	9.77564	5.52124	9.39496	5.81393
Dehydrocholic acid	RPNEG	C24 H34 O5	402.24	401.233	12.871	4			7.26703	-0.0421984	0.397086	0.380881	0.439284	0.42308	-0.0162044	-0.894152	8.41395	8.0706	9.30811	8.96475	-0.343359	0.392618	8.46378e-06	1.21542e-05	3.47324e-06	4.84859e-06	0.738563	2.76672e-06	50.6423	0.580045	2.98224e-05	3.25017e-05	1.20259e-05	1.53667e-05	0.865752	1	0.00506981	0.00728038	0.00208047	0.00290431	1	7.49276	7.48916	7.46634	7.56064	7.37099	7.45253	7.08414	7.0433
Didecyldimethylammonium	HILICPOS	C22 H47 N	325.371	326.378	1.112	2	99.4	85.6	8.20597	-0.0713239	0.147568	0.434388	0.218892	0.505712	0.28682	-0.429552	0.888737	2.61612	1.31829	3.04567	1.72739	0.67679	0.395383	0.0261217	0.217314	0.0125862	0.11534	0.0532837	3.63606	0.800074	0.43297	0.0328261	0.249848	0.0168284	0.322846	1	1	1	1	1	1	8.43974	8.21794	8.2335	8.72634	8.34321	8.25502	8.36108	7.85387
Diethanolamine	HILICPOS	C4 H11 N O2	105.079	106.086	7.665	2	93.1	81.4	7.49368	-0.0567331	0.301855	0.405765	0.358588	0.462498	0.10391	-1.11483	5.93161	7.97349	7.04644	9.08832	2.04188	0.29145	0.000155422	1.34928e-05	3.8491e-05	4.29502e-06	0.0689319	8.66125e-06	39.4038	0.489711	0.000344807	3.54483e-05	8.50779e-05	1.38318e-05	0.256461	1	0.0930979	0.00808221	0.0230561	0.00257272	1	7.6222	7.74482	7.72286	7.72203	7.60218	7.6945	7.36724	7.24059
Dihydrothymine	HILICPOS	C5 H8 N2 O2	128.059	129.066	8.689	4			6.83651	-0.036105	-0.293417	-0.0720074	-0.257312	-0.0359024	0.221409	-0.709921	-5.76936	-1.41586	-5.05944	-0.705938	4.3535	0.494258	0.000193021	0.187729	0.000520086	0.496625	0.00149673	0.000810652	13.4739	0.659086	0.000412927	0.2052	0.000916269	0.527444	0.013793	1	0.11562	1	0.311531	1	0.896543	6.66737	6.80819	6.76788	6.82342	6.73281	6.72538	7.01425	6.88739
Dioctyl adipate	RPNEG	C22 H42 O4	370.308	369.301	14.754	4			7.41366	-0.0677345	0.322485	0.287404	0.390219	0.355138	-0.0350806	-1.35912	6.47078	5.76688	7.8299	7.126	-0.703906	0.204488	7.75887e-05	0.000193668	1.5775e-05	3.50469e-05	0.497835	2.31987e-05	31.593	0.401601	0.000188161	0.000358046	4.07294e-05	7.74652e-05	0.703732	1	0.0464756	0.116007	0.00944923	0.0209931	1	7.5469	7.51938	7.60941	7.65008	7.58134	7.59133	7.24791	7.23187
Dioleoylphosphatidylserine	HILICPOS	C42 H78 N O10 P	787.536	788.544	6.641	4			6.38822	-0.0823453	0.165391	0.195473	0.247736	0.277818	0.0300817	-1.54067	3.09445	3.65728	4.63512	5.19795	0.562825	0.154963	0.0115902	0.00454011	0.000973411	0.000426234	0.586167	0.0011297	12.3575	0.344431	0.0168508	0.00645968	0.00163785	0.000737902	0.769987	1	1	1	0.583073	0.255314	1	6.51135	6.4919	6.59653	6.44799	6.37031	6.57607	6.3362	6.3113
Dodecanedioic acid	RPNEG	C12 H22 O4	230.152	229.145	10.632	2	96.9	94.9	8.51232	-0.0477928	0.364222	0.409668	0.412015	0.457461	0.0454454	-1.48485	11.3158	12.7277	12.8007	14.2126	1.41192	0.168946	5.92715e-07	1.99784e-07	1.89432e-07	7.11225e-08	0.188854	7.30951e-08	110.016	0.36337	3.58622e-06	1.30077e-06	1.27494e-06	5.94661e-07	0.422102	1	0.000355036	0.000119671	0.00011347	4.26024e-05	1	8.67513	8.71709	8.72894	8.77475	8.6893	8.72121	8.32172	8.3072
Unknown 67	RPNEG	C26 H36 O3	396.266	395.259	13.541	4			7.36098	-0.0344334	0.365186	0.408349	0.39962	0.442783	0.0431631	-0.921946	9.77777	10.9335	10.6997	11.8554	1.15568	0.378641	2.23595e-06	8.12131e-07	9.89198e-07	3.85945e-07	0.275143	3.55931e-07	78.7276	0.568436	9.92101e-06	3.49976e-06	4.20234e-06	2.08271e-06	0.519907	1	0.00133934	0.000486466	0.00059253	0.000231181	1	7.58305	7.55197	7.62037	7.60131	7.50223	7.51887	7.1993	7.11725
Estrone glucuronide	RPPOS	C24 H30 O8	446.195	447.203	1.967	4			7.24483	-0.198051	0.123505	-0.0372208	0.321556	0.16083	-0.160725	-3.59584	2.24236	-0.675785	5.8382	2.92005	-2.91815	0.00502161	0.0492622	0.514769	0.000175992	0.0155727	0.0156231	0.00143857	11.5903	0.0378107	0.0634582	0.530469	0.000332108	0.0205011	0.0973335	1	1	1	0.105419	1	1	7.17436	7.17459	7.44608	7.34822	7.3017	7.45051	7.18237	7.23834
Unknown 68	HILICNEG	C32 H44 O2	460.334	459.327	0.694	4			7.26904	-0.0256877	0.44708	0.455766	0.472768	0.481454	0.00868618	-0.787145	13.6998	13.966	14.4869	14.7531	0.266169	0.449769	1.00438e-07	8.38437e-08	5.94065e-08	5.00357e-08	0.795611	2.73699e-08	135.158	0.625129	1.0287e-06	6.82231e-07	5.23302e-07	4.63051e-07	0.900447	1	6.01626e-05	5.02224e-05	3.55845e-05	2.99714e-05	1	7.48964	7.48481	7.49868	7.52287	7.49054	7.5205	7.0902	7.07123
Unknown 69	HILICPOS	C11 H21 N O3	215.152	216.159	3.576	4			6.99693	0.0323527	0.353812	0.453496	0.321459	0.421144	0.0996846	0.474348	5.18751	6.64906	4.71316	6.17471	1.46155	0.645618	0.000432636	6.21762e-05	0.000865746	0.000113089	0.175099	0.000104619	22.3037	0.779688	0.000855278	0.000129768	0.00147324	0.000223009	0.408109	1	0.259149	0.0372435	0.518582	0.0677403	1	7.21731	7.32917	7.20555	7.13415	7.07407	7.1838	6.82832	6.74293
FMN	RPNEG	C17 H21 N4 O9 P	456.105	455.097	6.632	2	94	93.3	7.40657	-0.152448	0.271295	0.13341	0.423743	0.285858	-0.137885	-1.69607	3.0183	1.48426	4.71437	3.18033	-1.53405	0.121273	0.0131829	0.1691	0.000864172	0.0100281	0.156568	0.0050672	8.14715	0.296499	0.0188913	0.185175	0.00147324	0.013683	0.392083	1	1	1	0.517639	1	1	7.50251	7.41645	7.51625	7.55081	7.48995	7.79919	7.18211	7.46067
Folic acid	RPPOS	C19 H19 N7 O6	441.14	442.147	5.776	2	98.5	93.3	7.87157	-0.116555	0.369481	0.374925	0.486036	0.49148	0.00544394	-1.65685	5.25223	5.32962	6.90908	6.98646	0.0773864	0.129091	0.00039455	0.000353667	4.53331e-05	4.133e-05	0.939869	5.53966e-05	25.8813	0.306848	0.000785169	0.000619435	9.81073e-05	8.84166e-05	0.980666	1	0.236336	0.211847	0.0271545	0.0247567	1	8.05316	7.89855	8.17286	8.1241	8.13389	8.1383	7.78437	7.64408
Unknown 70	HILICPOS	C18 H28 N6 O15 P2	630.106	631.113	7.468	4			6.35237	-0.0351781	0.310462	0.382193	0.34564	0.417371	0.0717312	-0.712697	6.28985	7.7431	7.00255	8.4558	1.45325	0.492612	9.7544e-05	1.7356e-05	4.05469e-05	8.10498e-06	0.177338	1.13363e-05	37.1123	0.659086	0.000228238	4.40519e-05	8.86408e-05	2.29004e-05	0.408256	1	0.0584289	0.0103963	0.0242876	0.00485489	1	6.58545	6.5146	6.56576	6.50626	6.45016	6.58374	6.1611	6.19
Glucoheptonic Acid	HILICNEG	C7 H14 O8	226.069	225.062	9.205	4			7.17293	0.0149788	-0.0193278	0.110482	-0.0343066	0.0955036	0.12981	0.240603	-0.310462	1.77467	-0.551065	1.53407	2.08513	0.814809	0.762696	0.106883	0.593899	0.156563	0.0641384	0.227151	1.71809	0.900499	0.789041	0.120118	0.623021	0.17728	0.248003	1	1	1	1	1	1	7.13127	7.30173	7.09579	7.21565	7.16539	7.24201	7.21316	7.1639
Glutarate	HILICNEG	C5 H8 O4	132.042	131.035	3.652	2	96.6	99.7	8.07567	-0.166236	0.261702	0.322451	0.427938	0.488686	0.0607481	-2.92242	4.60072	5.66867	7.52314	8.59109	1.06795	0.0155103	0.00102532	0.000221201	2.2189e-05	7.05385e-06	0.311081	2.12379e-05	32.231	0.0751855	0.00184991	0.000399095	5.42497e-05	2.05907e-05	0.551741	1	0.614169	0.1325	0.0132912	0.00422525	1	8.2809	8.14546	8.33124	8.31725	8.1141	8.39068	7.82063	7.85282
Glutarate semialdehyde	RPNEG	C5 H8 O3	116.047	115.04	3.825	4			8.34202	0.0220895	0.180517	0.234784	0.158427	0.212694	0.0542668	0.33302	2.72146	3.53959	2.38844	3.20657	0.818124	0.746117	0.0218309	0.00550908	0.0384753	0.00959526	0.432681	0.0127928	6.117	0.851283	0.0295185	0.00763874	0.0484175	0.0131523	0.646324	1	1	1	1	1	1	8.40299	8.42194	8.50189	8.38674	8.52916	8.39919	8.32176	8.07826
Glutathione	RPPOS	C10 H17 N3 O6 S	307.083	308.091	1.189	2	87.3	90.5	10.9111	-0.0400726	0.224964	0.252262	0.265036	0.292335	0.0272982	-1.29597	7.27546	8.1583	8.57143	9.45428	0.88284	0.224603	2.9446e-05	1.10688e-05	7.19684e-06	3.02255e-06	0.39841	3.72163e-06	47.467	0.423073	8.24212e-05	3.04137e-05	2.15247e-05	1.03458e-05	0.613309	1	0.0176381	0.00663019	0.00431091	0.00181051	1	11.0275	11.0081	11.0416	11.0426	11.0257	11.0972	10.7848	10.7514
Glutathione disulfide	RPNEG	C20 H32 N6 O12 S2	612.152	611.145	2.085	2	93.9	94.1	8.72267	-0.11661	0.274939	0.301109	0.391549	0.417719	0.0261699	-1.72404	4.0649	4.45182	5.78895	6.17586	0.386916	0.115961	0.00235282	0.00128636	0.000188002	0.000112921	0.707067	0.000227312	18.5196	0.287027	0.00395881	0.00200658	0.000350821	0.000223009	0.847512	1	1	0.770528	0.112613	0.0676396	1	8.80815	8.80002	8.97592	8.92618	8.90443	8.96032	8.70914	8.60767
Gly-Phe	RPPOS	C11 H14 N2 O3	222.1	223.108	4.921	4			6.48831	-0.116492	-0.195618	-0.158619	-0.0791264	-0.0421273	0.0369991	-1.90675	-3.20189	-2.59629	-1.29515	-0.689542	0.605605	0.0861877	0.00967094	0.0270193	0.224876	0.506441	0.558507	0.0460848	3.85802	0.230475	0.0143388	0.0338589	0.258047	0.536917	0.750103	1	1	1	1	1	1	6.37088	6.33025	6.36599	6.50764	6.41076	6.58775	6.54427	6.51321
Glycerol 5-hydroxydodecanoate	HILICPOS	C15 H30 O5	290.209	291.217	0.764	4			8.01571	0.0892537	0.342743	0.338472	0.253489	0.249218	-0.00427074	0.491642	1.88795	1.86443	1.39631	1.37279	-0.0235248	0.633771	0.0888863	0.0923749	0.193366	0.20034	0.981703	0.202518	1.85282	0.773174	0.109328	0.104995	0.225782	0.222641	0.99414	1	1	1	1	1	1	7.87891	8.5238	7.97547	8.14671	8.22227	8.23504	8.05285	7.73219
Glycerylphosphorylethanolamine	RPPOS	C5 H14 N O6 P	215.056	216.063	6.174	4			7.78229	-0.0789285	0.0109832	0.0703702	0.0899117	0.149299	0.059387	-1.78044	0.247755	1.58739	2.0282	3.36783	1.33963	0.10589	0.809425	0.144053	0.0705179	0.00732504	0.210528	0.0468173	3.83361	0.266505	0.825972	0.159202	0.0862046	0.0102516	0.438207	1	1	1	1	1	1	7.74642	7.73516	7.87448	7.8375	7.8671	7.87348	7.8496	7.71054
Glycine	HILICNEG	C2 H5 N O2	75.032	74.0247	3.566	2	99.2		7.45668	-0.132064	-0.00314126	0.0925479	0.128922	0.224611	0.0956891	-3.14356	-0.0747726	2.20295	3.06879	5.34652	2.27773	0.0106686	0.941896	0.0526434	0.0121037	0.000345359	0.046408	0.00280557	9.65522	0.0600683	0.947774	0.0625663	0.0164775	0.000604882	0.199989	1	1	1	1	0.20687	1	7.38854	7.40459	7.57296	7.56563	7.54492	7.59566	7.48735	7.37416
Glycylglutamic acid	RPPOS	C7 H12 N2 O5	204.075	205.082	0.805	4			6.98391	-0.00758548	0.10268	0.0782748	0.110266	0.0858603	-0.0244055	-0.156173	2.11403	1.61156	2.2702	1.76773	-0.502472	0.879059	0.0611148	0.13868	0.0470017	0.108088	0.626406	0.110921	2.60363	0.924889	0.0775479	0.153832	0.0586542	0.12427	0.79636	1	1	1	1	1	1	7.05369	6.99284	6.99985	7.01457	7.03522	7.09009	6.91181	6.97958
Guanidinosuccinic acid	HILICPOS	C5 H9 N3 O4	175.058	176.066	7.888	2	92.5		7.67705	-0.148638	0.208183	0.223408	0.356821	0.372046	0.0152248	-3.36541	4.71363	5.05835	8.07905	8.42376	0.344716	0.00735461	0.000865133	0.000520909	1.20448e-05	8.37817e-06	0.737573	2.02493e-05	32.5801	0.0484111	0.00158962	0.000881424	3.17834e-05	2.32339e-05	0.865752	1	0.518215	0.312024	0.00721482	0.00501852	1	7.73224	7.71946	7.87635	7.89792	7.79166	7.91501	7.55043	7.62062
Guanine	RPPOS	C5 H5 N5 O	151.049	152.057	3.318	2	98.8	90.8	7.31462	-0.158083	-0.332066	-0.449024	-0.173983	-0.29094	-0.116958	-1.38982	-2.91942	-3.94767	-1.5296	-2.55785	-1.02825	0.19527	0.0155894	0.00283639	0.157653	0.028847	0.328481	0.0135949	5.99638	0.389889	0.0220237	0.00413382	0.185893	0.0362251	0.563783	1	1	1	1	1	1	7.10874	6.98877	7.14855	7.21353	7.14197	7.35165	7.50372	7.72257
Guanosine	RPPOS	C10 H13 N5 O5	283.092	284.099	3.319	4			7.85342	-0.144809	-0.326128	-0.439622	-0.181319	-0.294814	-0.113494	-1.25228	-2.8203	-3.80178	-1.56802	-2.5495	-0.98148	0.239458	0.0184502	0.003588	0.148491	0.0292603	0.349907	0.0162606	5.64962	0.441339	0.025695	0.00515398	0.175783	0.0366544	0.582207	1	1	1	1	1	1	7.65432	7.5593	7.67421	7.74997	7.66373	7.8876	8.04174	8.26626
Hendecanedioic acid	HILICNEG	C11 H20 O4	216.136	215.129	1.121	4			7.67913	-0.0587885	0.375473	0.427602	0.434262	0.48639	0.0521289	-2.24733	14.3534	16.3461	16.6007	18.5935	1.99275	0.048851	6.48216e-08	1.89447e-08	1.63553e-08	5.54184e-09	0.0747888	6.23157e-09	183.923	0.162322	7.91663e-07	2.67192e-07	2.44921e-07	1.29111e-07	0.260646	1	3.88281e-05	1.13479e-05	9.79685e-06	3.31956e-06	1	7.89534	7.85292	7.93222	7.91833	7.84734	7.92142	7.51224	7.45179
Heptanophenone	HILICPOS	C13 H18 O	190.136	191.143	0.745	3	54.3	66.6	7.4999	0.00793654	0.252906	0.413311	0.244969	0.405374	0.160405	0.0439011	1.39895	2.28623	1.35505	2.24233	0.88728	0.965863	0.192596	0.0457459	0.205737	0.0492648	0.396129	0.122631	2.47289	0.975635	0.224446	0.0546942	0.237908	0.0589015	0.613309	1	1	1	1	1	1	7.4641	7.45846	7.59901	7.81331	8.08277	7.5692	7.39006	7.10306
Hexadecanamide	RPPOS	C16 H33 N O	255.256	256.263	13.566	2	98.6	94	8.38783	-0.0315299	0.39389	0.431132	0.42542	0.462662	0.0372422	-0.609976	7.62019	8.34068	8.23017	8.95066	0.720487	0.555722	1.98968e-05	9.13444e-06	1.02579e-05	4.9165e-06	0.488013	4.26838e-06	46.0626	0.704318	5.82336e-05	2.58091e-05	2.8019e-05	1.54999e-05	0.695726	1	0.0119182	0.00547153	0.00614448	0.00294498	1	8.56849	8.59133	8.56618	8.65123	8.59878	8.63578	8.22231	8.06774
Hexadecanedioic acid	RPNEG	C16 H30 O4	286.214	285.207	12.365	2	83.2	60.7	8.11351	-0.0624442	0.368337	0.383885	0.430781	0.44633	0.0155488	-1.88421	11.1143	11.5834	12.9985	13.4676	0.469172	0.0894334	6.98939e-07	4.78065e-07	1.64198e-07	1.17881e-07	0.649185	1.04876e-07	101.969	0.237038	4.0485e-06	2.34722e-06	1.14366e-06	8.02395e-07	0.81182	1	0.000418664	0.000286361	9.83549e-05	7.06108e-05	1	8.27913	8.30086	8.3629	8.33874	8.27787	8.34355	7.89395	7.87374
Hexahydropyridine	RPPOS	C5 H11 N	85.0891	86.0964	1.964	4			9.55838	-0.125162	0.206451	0.176676	0.331613	0.301837	-0.0297754	-3.66261	6.04138	5.17007	9.704	8.83268	-0.871318	0.00450063	0.000134502	0.000443557	2.39331e-06	5.52755e-06	0.40437	6.78212e-06	41.5976	0.0369299	0.000299505	0.000763479	8.90432e-06	1.66382e-05	0.617902	1	0.0805669	0.265691	0.0014336	0.003311	1	9.6103	9.5899	9.74281	9.72539	9.66843	9.77592	9.44494	9.45606
Hexanoylcarnitine	HILICPOS	C13 H25 N O4	259.178	260.186	6.101	2	95.6	89.7	7.46124	0.0462062	0.716817	0.669463	0.670611	0.623257	-0.0473546	0.866349	13.4401	12.5522	12.5737	11.6858	-0.887882	0.406959	1.20165e-07	2.27342e-07	2.23748e-07	4.40823e-07	0.395821	8.82934e-08	105.731	0.590238	1.10737e-06	1.40744e-06	1.41079e-06	2.34034e-06	0.613309	1	7.19789e-05	0.000136178	0.000134025	0.000264053	1	7.86422	7.78343	7.6768	7.75635	7.81044	7.88632	7.05475	7.10067
Hexylamine	HILICPOS	C6 H15 N	101.12	102.128	2.659	4			9.16906	-0.0545307	0.352061	0.391904	0.406592	0.446434	0.0398429	-2.06632	13.3406	14.8503	15.4069	16.9166	1.50976	0.0661832	1.28818e-07	4.70284e-08	3.32121e-08	1.36683e-08	0.162577	1.42959e-08	154.766	0.194327	1.16912e-06	4.61803e-07	3.45677e-07	2.27703e-07	0.394068	1	7.71618e-05	2.817e-05	1.9894e-05	8.18731e-06	1	9.35705	9.33361	9.38997	9.41006	9.3336	9.38782	8.99069	8.97674
Histidinal	HILICPOS	C6 H9 N3 O	139.075	122.071	7.468	2	81.4		8.99884	-0.0725226	0.31114	0.381936	0.383663	0.454458	0.0707956	-2.55539	10.9633	13.4578	13.5187	16.0132	2.49454	0.0289682	7.92163e-07	1.1869e-07	1.13781e-07	2.30347e-08	0.032129	3.8957e-08	125.539	0.114913	4.35326e-06	9.00855e-07	8.51935e-07	2.99417e-07	0.165907	1	0.000474506	7.10955e-05	6.81548e-05	1.37978e-05	1	9.12572	9.13114	9.23007	9.21563	9.20507	9.2338	8.85279	8.77113
Histidinol	HILICPOS	C6 H11 N3 O	141.09	124.087	3.411	4			7.75869	-0.0806119	0.342648	0.411995	0.42326	0.492606	0.0693461	-1.46208	6.21471	7.47246	7.67679	8.93454	1.25775	0.174957	0.000107405	2.34984e-05	1.86799e-05	4.99544e-06	0.237555	8.57653e-06	39.4898	0.366431	0.0002484	5.69861e-05	4.68169e-05	1.56663e-05	0.471177	1	0.0643356	0.0140756	0.0111892	0.00299227	1	7.97188	7.88693	8.00191	8.0116	7.92277	8.00992	7.61321	7.6144
Homoarginine	HILICPOS	C7 H16 N4 O2	188.127	189.135	8.343	4			8.15645	-0.524356	-0.325145	-0.39397	0.199211	0.130386	-0.068825	-10.2175	-6.33573	-7.67685	3.88179	2.54067	-1.34111	1.50372e-06	9.20072e-05	1.86787e-05	0.00315299	0.0297031	0.210063	1.04413e-05	37.7992	7.50606e-05	0.000217835	4.68141e-05	0.00483028	0.037067	0.438207	0.000900728	0.0551123	0.0111886	1	1	1	7.73194	7.86243	8.35639	8.42871	7.94237	8.3247	8.15657	8.2816
Unknown 71	RPPOS	C15 H13 N O2	239.095	240.102	3.978	4			6.55188	-0.101863	0.43783	0.443333	0.539693	0.545196	0.00550307	-2.23444	9.60414	9.72486	11.8386	11.9593	0.120714	0.0499251	2.62588e-06	2.34763e-06	3.91041e-07	3.56049e-07	0.906351	3.4676e-07	79.166	0.164314	1.11553e-05	8.22842e-06	2.03681e-06	1.95663e-06	0.962596	1	0.0015729	0.00140623	0.000234233	0.000213273	1	6.75478	6.73117	6.79032	6.84808	6.75418	6.90731	6.24334	6.27631
Hydroxyhexanoycarnitine	RPPOS	C13 H25 N O5	275.173	276.181	4.74	4			6.56087	-0.0112363	1.29986	1.39907	1.3111	1.4103	0.0992021	-0.191133	22.1111	23.7986	22.3022	23.9897	1.68746	0.852313	1.04769e-09	5.14878e-10	9.64194e-10	4.76543e-10	0.122951	2.5718e-10	355.175	0.915894	4.48261e-08	1.54206e-08	3.37172e-08	2.19576e-08	0.334763	1	6.27565e-07	3.08412e-07	5.77552e-07	2.85449e-07	1	7.26182	7.21201	7.22676	7.2128	7.22457	7.29254	5.92706	5.89759
Hypoxanthine	RPPOS	C5 H4 N4 O	136.038	137.046	3.335	2	99.7	91.9	8.34915	-0.357237	-0.200119	-0.428327	0.157118	-0.0710892	-0.228207	-1.71193	-0.959	-2.0526	0.752932	-0.340669	-1.0936	0.118234	0.360564	0.0677129	0.469148	0.740525	0.300218	0.239434	1.65708	0.29145	0.400701	0.0790644	0.506342	0.764783	0.53899	1	1	1	1	1	1	8.12955	7.98607	8.27794	8.43871	8.19255	8.66324	8.51009	8.86062
Indole	RPPOS	C8 H7 N	117.058	118.065	5.826	2	96.1	89.5	8.27944	-0.0263833	0.385715	0.404491	0.412098	0.430874	0.0187759	-0.924876	13.5214	14.1796	14.4462	15.1044	0.658194	0.377189	1.13569e-07	7.26969e-08	6.10025e-08	4.00637e-08	0.525536	2.56508e-08	137.002	0.567678	1.08731e-06	6.04798e-07	5.29573e-07	4.19707e-07	0.725927	1	6.80275e-05	4.35455e-05	3.65405e-05	2.39982e-05	1	8.44821	8.47477	8.52875	8.50633	8.48821	8.45526	8.0627	8.06934
Indole-3-acetate	HILICPOS	C10 H9 N O2	175.063	176.071	3.394	4	58.4		7.44207	-0.18964	0.468024	0.555172	0.657664	0.744812	0.0871484	-2.70021	6.66401	7.90489	9.36423	10.6051	1.24087	0.0226356	6.10427e-05	1.45349e-05	3.29207e-06	1.07254e-06	0.243465	2.31465e-06	52.6474	0.0989687	0.000152944	3.78539e-05	1.15319e-05	4.55108e-06	0.477418	1	0.0365646	0.00870639	0.00197195	0.000642454	1	7.573	7.59394	7.89593	7.79913	7.78443	7.82524	7.29413	7.07727
Indole-3-acetylleucine	HILICNEG	C16 H20 N2 O3	288.147	287.14	2.17	4			6.7011	-0.145611	0.310101	0.334222	0.455712	0.479833	0.0241214	-2.92037	6.21938	6.70316	9.13975	9.62353	0.483778	0.0155643	0.000106762	5.81809e-05	4.0853e-06	2.57887e-06	0.639145	4.86713e-06	44.7538	0.0751855	0.00024787	0.000124466	1.37477e-05	9.24997e-06	0.805128	1	0.0639506	0.0348504	0.0024471	0.00154474	1	6.80013	6.78796	6.99546	6.92758	6.88924	6.99112	6.62149	6.48567
Inosine	RPPOS	C10 H12 N4 O5	268.081	269.088	3.335	2	99.9	95.2	8.1416	-0.355517	-0.20076	-0.433401	0.154757	-0.0778841	-0.232641	-1.67208	-0.944219	-2.03838	0.727857	-0.366307	-1.09416	0.126003	0.367699	0.0693341	0.483687	0.721901	0.299983	0.247866	1.61726	0.303116	0.406368	0.0807999	0.519227	0.750727	0.53899	1	1	1	1	1	1	7.93237	7.76616	8.07265	8.21829	7.98399	8.45815	8.29672	8.66659
Inosine5'-monophosphate;Inosinicacid	RPPOS	C10 H11 N4 O8 P	346.033	329.029	1.81	4			6.48382	-0.0566605	0.0936653	-0.0923543	0.150326	-0.0356938	-0.18602	-0.291821	0.482409	-0.475657	0.77423	-0.183836	-0.958066	0.776492	0.640083	0.644718	0.457022	0.857881	0.361012	0.790694	0.349208	0.871436	0.673714	0.659021	0.496835	0.870967	0.59359	1	1	1	1	1	1	6.55938	6.38872	6.38212	6.48405	6.46187	6.71377	6.62234	6.87975
Isoamylamine	HILICPOS	C5 H13 N	87.1047	88.112	3.187	3	61		7.65297	-0.0782961	0.304979	0.419085	0.383275	0.497381	0.114106	-1.17587	4.58025	6.29392	5.75613	7.46979	1.71367	0.267354	0.00105759	9.70386e-05	0.000196494	2.35696e-05	0.117906	5.76763e-05	25.6404	0.469633	0.00190239	0.000191835	0.000364396	5.53655e-05	0.32697	1	0.633497	0.0581261	0.1177	0.0141182	1	7.79744	7.87144	7.95403	7.95985	7.77436	7.76425	7.53729	7.48179
Isobutanoate	HILICPOS	C4 H8 O2	88.0524	89.0597	1.449	4			7.9494	-0.0894553	0.312929	0.446616	0.402385	0.536071	0.133686	-1.39503	4.88004	6.96483	6.27506	8.35986	2.0848	0.193741	0.00067577	4.24088e-05	9.94048e-05	8.95348e-06	0.0641743	2.41265e-05	31.3133	0.389433	0.00126892	9.47869e-05	0.000197819	2.42676e-05	0.248003	1	0.404786	0.0254029	0.0595435	0.00536314	1	8.11828	8.1333	8.17087	8.34081	8.0992	8.10747	7.92057	7.65006
Isononadecasphinganine	HILICPOS	C19 H41 N O2	315.313	316.321	1.683	4			9.07156	-0.0743443	0.388033	0.452895	0.462377	0.527239	0.0648617	-1.39232	7.26706	8.48178	8.65937	9.8741	1.21473	0.194536	2.97338e-05	7.89056e-06	6.5805e-06	2.04728e-06	0.252858	2.90471e-06	50.1079	0.389722	8.28398e-05	2.33213e-05	1.99077e-05	7.71269e-06	0.485638	1	0.0178106	0.00472645	0.00394172	0.00122632	1	9.23148	9.24276	9.42573	9.32901	9.31538	9.25792	8.83456	8.7774
Unknown 72	HILICPOS	C28 H32 O19 S	704.125	705.132	7.467	4			6.34405	-0.0520537	0.446541	0.50699	0.498594	0.559044	0.0604496	-0.657914	5.64389	6.40792	6.30181	7.06584	0.764031	0.525708	0.000228794	8.39705e-05	9.60678e-05	3.76188e-05	0.462803	4.4239e-05	27.2617	0.6816	0.000479188	0.000167661	0.000191815	8.25408e-05	0.676144	1	0.137048	0.0502983	0.0575446	0.0225336	1	6.6421	6.62339	6.59095	6.5857	6.44276	6.68776	5.99323	5.93377
KNK	HILICPOS	C16 H32 N6 O5	388.244	371.24	7.865	2	93.8		7.67086	-0.155433	0.263573	0.259238	0.419006	0.414671	-0.0043349	-3.06027	5.18943	5.10408	8.2497	8.16435	-0.0853486	0.0122792	0.000431451	0.000487631	1.00489e-05	1.09979e-05	0.933698	1.95368e-05	32.8447	0.0645198	0.000855278	0.000832168	2.77387e-05	2.9021e-05	0.978816	1	0.258439	0.292091	0.00601929	0.00658776	1	7.65974	7.80815	7.92579	7.91035	7.82023	7.91829	7.49368	7.54082
Carnitine	RPPOS	C7 H15 N O3	161.105	162.112	0.746	2	99.3	91.3	8.34019	-0.0489108	0.850868	0.856759	0.899779	0.90567	0.00589031	-1.45857	25.3737	25.5494	26.8323	27.0079	0.175655	0.175901	2.76865e-10	2.58961e-10	1.61027e-10	1.51147e-10	0.864133	7.45495e-11	458.026	0.367124	3.31684e-08	9.83487e-09	9.17356e-09	1.5276e-08	0.942834	1	1.65842e-07	1.55118e-07	9.64552e-08	9.0537e-08	1	8.76225	8.76592	8.7675	8.82696	8.73644	8.81687	7.89853	7.88552
2-Aminoadipate	RPPOS	C6 H11 N O4	161.069	162.076	0.991	3	60.7		8.41238	-0.434452	-0.375732	-0.40441	0.0587202	0.0300422	-0.028678	-2.01202	-1.74008	-1.87289	0.271944	0.139131	-0.132813	0.0724374	0.113012	0.0911049	0.791295	0.892157	0.897022	0.214972	1.78247	0.202757	0.135659	0.103946	0.810231	0.901184	0.962596	1	1	1	1	1	1	8.39683	8.43725	8.47308	8.49272	7.49211	8.66374	8.62026	8.55843
Glutamylleucine	RPPOS	C11 H20 N2 O5	260.137	261.144	5.628	4			7.94567	-0.0406041	0.768533	0.785757	0.809137	0.826361	0.0172239	-0.97921	18.534	18.9494	19.5132	19.9286	0.415371	0.350973	5.71453e-09	4.62136e-09	3.48843e-09	2.84962e-09	0.686796	1.50111e-09	246.938	0.546059	1.7115e-07	9.94317e-08	8.70655e-08	8.53461e-08	0.83616	1	3.423e-06	2.76819e-06	2.08957e-06	1.70692e-06	1	8.32108	8.30314	8.34303	8.3448	8.34806	8.40626	7.5845	7.57509
LGlutamylmethionine	RPPOS	C10 H18 N2 O5 S	278.094	279.101	3.943	4			6.84526	-0.203544	0.34086	0.125416	0.544404	0.32896	-0.215444	-2.18427	3.65783	1.34586	5.84209	3.53013	-2.31196	0.054324	0.00453603	0.208581	0.000175078	0.00559574	0.0437983	0.00126921	11.9832	0.173085	0.00713145	0.225117	0.000331873	0.0079806	0.191498	1	1	1	0.104872	1	1	6.94658	6.88205	7.08209	7.08829	6.9042	7.17309	6.71244	6.92476
Glutamylvaline	RPPOS	C10 H18 N2 O5	246.122	247.129	3.998	4			7.75091	-0.0417813	0.799843	0.807861	0.841625	0.849642	0.0080173	-1.20347	23.0387	23.2696	24.2422	24.4731	0.23093	0.256992	7.0458e-10	6.39847e-10	4.30641e-10	3.92886e-10	0.822107	1.93091e-10	376.729	0.45676	4.08991e-08	1.82509e-08	1.84253e-08	2.06786e-08	0.918742	1	4.22043e-07	3.83268e-07	2.57954e-07	2.35339e-07	1	8.1286	8.13452	8.15502	8.16551	8.16405	8.23199	7.34637	7.3263
Aspartate	RPPOS	C4 H7 N O4	133.037	134.045	1.145	2	94.4	87.8	7.12551	-0.213072	-1.01234	-0.932563	-0.799268	-0.719491	0.0797776	-1.47096	-6.98877	-6.43802	-5.51781	-4.96706	0.550751	0.172591	4.12168e-05	8.08471e-05	0.000272022	0.000594819	0.594106	6.83676e-05	24.646	0.364059	0.000107812	0.000161965	0.000496772	0.000995241	0.77591	1	0.0246888	0.0484274	0.162941	0.356296	1	6.48682	6.95593	6.81039	6.61471	6.31529	6.97215	7.60477	7.59882
Cysteinylglycine	RPPOS	C5 H10 N2 O3 S	178.041	179.048	1.189	2	98.9	95.3	8.77822	-0.0232479	0.346602	0.248831	0.36985	0.272079	-0.0977708	-0.305418	4.55348	3.26901	4.85889	3.57443	-1.28446	0.76642	0.00110145	0.00864057	0.000697163	0.00520159	0.22844	0.001438	11.5915	0.8669	0.00196946	0.0116047	0.00121044	0.00745396	0.464368	1	0.65977	1	0.4176	1	1	8.93539	8.90344	8.93027	8.91501	8.92496	8.98826	8.68543	8.6627
Dilinoleoyllecithin	HILICPOS	C44 H80 N O8 P	781.562	782.569	4.383	4			8.35213	0.176243	0.878314	0.7709	0.702071	0.594657	-0.107414	3.00644	14.9827	13.1504	11.9763	10.1439	-1.83232	0.0134503	4.32472e-08	1.4732e-07	3.5141e-07	1.6053e-06	0.0973416	7.52157e-08	109.357	0.0665846	6.33565e-07	1.02707e-06	1.87941e-06	6.36803e-06	0.28886	1	2.59051e-05	8.82445e-05	0.000210494	0.000961573	1	8.85866	8.83369	8.71467	8.53879	8.73312	8.64327	8.0032	8.1148
L-Ethionine	RPPOS	C6 H13 N O2 S	163.067	164.074	3.672	4			7.47174	-0.317049	-0.275498	-0.340452	0.0415501	-0.0234034	-0.0649536	-5.22133	-4.53706	-5.60675	0.684271	-0.385421	-1.06969	0.000412263	0.00112929	0.000240704	0.509622	0.708139	0.310334	0.000802907	13.5073	0.00802567	0.00201175	0.000431681	0.543174	0.737696	0.551741	0.246945	0.676442	0.144181	1	1	1	7.28079	7.26516	7.5023	7.54017	7.16953	7.62415	7.62708	7.53612
Glutamine	HILICPOS	C5 H10 N2 O3	146.069	147.076	9.016	3	56.8	68.9	7.81992	-0.123182	0.0066543	0.0639851	0.129836	0.187167	0.0573308	-1.86747	0.100881	0.970032	1.96835	2.8375	0.869151	0.0919172	0.921674	0.355305	0.0778706	0.0179181	0.405497	0.0920285	2.8533	0.242548	0.929432	0.374038	0.0948059	0.0232819	0.618048	1	1	1	1	1	1	7.63556	7.90139	7.86848	7.98737	7.88339	7.93404	7.84414	7.74557
Histidine	RPPOS	C6 H9 N3 O2	155.069	156.077	1.456	4			7.37219	0.032091	-0.339006	-0.253895	-0.371097	-0.285985	0.0851116	0.735678	-7.77163	-5.82047	-8.50731	-6.55615	1.95116	0.479122	1.68182e-05	0.000180218	7.68591e-06	6.97478e-05	0.0801119	1.35462e-05	35.6636	0.649331	5.08793e-05	0.000336294	2.27914e-05	0.000141145	0.268084	1	0.0100741	0.10795	0.00460386	0.041779	1	7.25385	7.21393	7.14527	7.20109	7.22817	7.25332	7.49782	7.4873
Isoleucine	RPPOS	C6 H13 N O2	131.094	132.102	1.964	2	99.7	98.4	9.98012	-0.129549	0.200894	0.17311	0.330444	0.302659	-0.0277844	-3.7253	5.77688	4.97792	9.50218	8.70321	-0.798963	0.00406274	0.000191077	0.000585466	2.88907e-06	6.2949e-06	0.443198	8.29422e-06	39.7843	0.0354005	0.000410233	0.000982337	1.0425e-05	1.86666e-05	0.660387	1	0.114455	0.350694	0.00173055	0.00377065	1	10.032	10.0062	10.1661	10.148	10.0855	10.1982	9.87097	9.87698
Kynurenine	RPPOS	C10 H12 N2 O3	208.085	209.092	3.623	2	96	89.8	7.30135	-0.198894	0.0183109	-0.190922	0.217205	0.00797264	-0.209233	-5.21609	0.480213	-5.007	5.6963	0.209086	-5.48722	0.000415352	0.641589	0.000561184	0.000213052	0.838653	0.000283783	0.00019651	19.1849	0.00802567	0.673714	0.00094424	0.000393883	0.855797	0.00333306	0.248796	1	0.336149	0.127618	1	0.169986	7.16212	7.18142	7.41361	7.39045	7.28187	7.41804	7.17136	7.4221
Leucine	RPPOS	C6 H13 N O2	131.094	132.102	2.136	2	99.9	90.9	9.92622	-0.0703299	0.274662	0.235022	0.344992	0.305352	-0.03964	-1.79283	7.00161	5.99112	8.79444	7.78395	-1.01049	0.103788	4.0592e-05	0.000143677	5.74298e-06	1.65915e-05	0.336499	1.03819e-05	37.8473	0.263148	0.000106643	0.000275841	1.81055e-05	4.12378e-05	0.569387	1	0.0243146	0.0860625	0.00344004	0.0099383	1	10.0249	10.0041	10.0793	10.1418	10.0793	10.098	9.80193	9.81382
Methionine	RPPOS	C5 H11 N O2 S	149.051	150.058	1.202	2	99.4	97.2	9.29538	-0.181298	0.255481	0.183233	0.436779	0.364531	-0.0722477	-4.70546	6.63081	4.75567	11.3363	9.46113	-1.87513	0.000875785	6.35902e-05	0.000812483	5.82974e-07	3.00305e-06	0.0907717	2.51376e-06	51.7109	0.0138051	0.000157399	0.00131891	2.83903e-06	1.03458e-05	0.277488	0.524595	0.0380905	0.486677	0.000349201	0.00179883	1	9.37286	9.31674	9.54811	9.51211	9.38959	9.56287	9.14543	9.18769
Phenylalanine	RPPOS	C9 H11 N O2	165.079	166.086	3.91	2	99.5	94.4	10.0157	-0.123905	0.167305	0.138605	0.291209	0.26251	-0.0286995	-3.79532	5.12471	4.24562	8.92003	8.04093	-0.879095	0.00362575	0.000473366	0.00177012	5.06771e-06	1.25471e-05	0.40034	1.68727e-05	33.9481	0.0354005	0.000923604	0.00270485	1.64976e-05	3.25355e-05	0.613309	1	0.283546	1	0.00303556	0.00751571	1	10.0466	10.0436	10.1897	10.1863	10.0935	10.1794	9.91442	9.9022
Pipecolate	HILICPOS	C6 H11 N O2	129.079	130.086	3.559	4			8.42269	-0.119914	0.0783227	0.159015	0.198236	0.278929	0.0806927	-1.84222	1.20326	2.44294	3.04548	4.28516	1.23967	0.0957842	0.257067	0.035075	0.0125902	0.00166424	0.24389	0.00979618	6.66399	0.249455	0.292505	0.0432303	0.017101	0.0025893	0.477418	1	1	1	1	0.996882	1	8.30218	8.50817	8.60683	8.61468	8.54579	8.49437	8.31875	8.29685
Threonine	RPPOS	C4 H9 N O3	119.058	120.065	0.733	2	97.3	99.1	8.40843	-0.119071	0.027941	-0.00389742	0.147012	0.115174	-0.0318384	-3.8951	0.914015	-0.127493	4.80911	3.7676	-1.04151	0.00308617	0.382593	0.901122	0.000750437	0.00379252	0.322591	0.00349752	9.07176	0.0326497	0.421274	0.905657	0.0012917	0.00558163	0.555999	1	1	1	0.449511	1	1	8.40177	8.33542	8.50763	8.4922	8.41683	8.5114	8.37589	8.40284
Tryptophan	RPPOS	C11 H12 N2 O2	204.09	205.097	4.969	2	99.7	96.8	9.52024	-0.126563	0.123217	0.0720053	0.24978	0.198568	-0.051212	-3.1214	3.03889	1.77586	6.16029	4.89726	-1.26303	0.0110748	0.0127315	0.106678	0.000115216	0.00065886	0.235729	0.000646986	14.2766	0.0601564	0.0183762	0.120113	0.000227771	0.00108721	0.470193	1	1	1	0.0690145	0.394657	1	9.52872	9.5021	9.65447	9.65408	9.58141	9.68337	9.46087	9.47212
Tyrosine	RPPOS	C9 H11 N O3	181.074	182.081	1.733	2	99.3	92.9	9.87068	-0.129569	0.105564	0.0833643	0.235133	0.212933	-0.0222001	-3.70781	3.02089	2.3856	6.72869	6.0934	-0.635289	0.00418025	0.0131254	0.0386615	5.63922e-05	0.000125668	0.539754	0.000225171	18.5622	0.0354005	0.0188841	0.0465961	0.00011936	0.000244399	0.733135	1	1	1	0.033779	0.075275	1	9.86563	9.85482	10.0068	10.0041	9.93611	10.0344	9.81052	9.79691
Tyrosine methyl ester	RPPOS	C10 H13 N O3	195.09	196.097	4.4	2	96.9	85	7.27416	-0.411656	-0.169049	-0.209723	0.242606	0.201932	-0.040674	-6.28935	-2.58277	-3.20419	3.70659	3.08516	-0.621425	9.76062e-05	0.0276487	0.00963361	0.00418859	0.0117735	0.548467	0.00083867	13.3561	0.00233864	0.0366406	0.0127667	0.00627241	0.0159195	0.739936	0.0584661	1	1	1	1	1	7.10475	7.06181	7.42213	7.46578	7.06311	7.57673	7.33182	7.25668
Valine	RPPOS	C5 H11 N O2	117.079	118.086	1.02	2	99.6	100	9.78694	-0.10623	0.230485	0.210414	0.336716	0.316644	-0.0200715	-3.10821	6.74382	6.15654	9.85203	9.26476	-0.587276	0.011324	5.5361e-05	0.000115777	2.08891e-06	3.62064e-06	0.570268	4.27466e-06	46.0477	0.0605631	0.000139921	0.000225164	7.96978e-06	1.20487e-05	0.75909	1	0.0331613	0.0693504	0.00125126	0.00216876	1	9.84992	9.84146	9.97868	9.97191	9.92044	9.97992	9.67316	9.66289
Glycerylphosphorylcholine	RPPOS	C8 H20 N O6 P	257.103	258.11	0.73	4			9.12428	-0.0218397	0.819907	0.848501	0.841747	0.870341	0.0285937	-0.63327	23.7743	24.6034	24.4076	25.2367	0.829112	0.541017	5.19986e-10	3.73199e-10	4.03215e-10	2.9178e-10	0.426726	1.42991e-10	400.708	0.692456	4.03895e-08	1.24192e-08	1.84253e-08	1.94196e-08	0.643465	1	3.11472e-07	2.23546e-07	2.41526e-07	1.74776e-07	1	9.5535	9.5325	9.49961	9.567	9.52177	9.60668	8.70955	8.72737
Lysophosphatidylcholine	RPPOS	C22 H46 N O7 P	467.301	468.308	12.833	4			7.81283	-0.0373536	0.0805602	0.306481	0.117914	0.343834	0.22592	-0.928167	2.00177	7.61548	2.92994	8.54364	5.6137	0.375561	0.0736794	2.0002e-05	0.0153134	7.40449e-06	0.000238425	3.21807e-05	29.326	0.567678	0.0919458	4.95091e-05	0.0204775	2.13235e-05	0.00291463	1	1	0.0119812	1	0.00443529	0.142817	7.90498	7.91078	7.9246	7.90408	7.88499	7.98413	7.84173	7.58257
Homomethionine	HILICPOS	C6 H13 N O2 S	163.067	164.074	1.684	4			7.57771	-0.448586	-0.405305	-0.384341	0.0432818	0.0642452	0.0209634	-6.5175	-5.88866	-5.58408	0.628841	0.933417	0.304577	7.31858e-05	0.000164538	0.0002483	0.543796	0.372977	0.767042	0.000239663	18.2826	0.00190601	0.000359703	0.000443975	0.57652	0.403273	0.883574	0.0438383	0.0985585	0.148732	1	1	1	7.11843	7.27402	7.72117	7.80517	7.41201	7.62388	7.6581	7.66036
Unknown 73	HILICPOS	C39 H78 N O8 P	719.546	720.554	5.049	4			8.17217	0.453582	0.586422	0.602523	0.13284	0.148941	0.0161008	2.63296	3.40407	3.49753	0.77111	0.864572	0.0934623	0.0253832	0.00689604	0.00590549	0.458786	0.407888	0.927415	0.0190756	5.35062	0.105587	0.0104311	0.00813193	0.496949	0.438644	0.978031	1	1	1	1	1	1	8.64607	8.55757	8.46744	8.29919	8.54476	7.62103	8.05199	8.0477
Unknown 74	HILICPOS	C41 H82 N O8 P	747.577	748.584	4.559	4			6.72308	0.271822	1.15504	0.911554	0.883217	0.639732	-0.243484	2.50139	10.629	8.3884	8.12763	5.88701	-2.24062	0.031757	1.05078e-06	8.69139e-06	1.14359e-05	0.000164899	0.0494074	3.15205e-06	49.2223	0.120525	5.46021e-06	2.49098e-05	3.04448e-05	0.000307709	0.211393	1	0.000629415	0.00520614	0.00685009	0.0987747	1	7.34743	7.26537	7.1607	6.91088	7.31025	7.03601	6.21378	6.52123
LINALYL PROPIONATE	HILICPOS	C13 H22 O2	210.162	211.169	0.743	4			7.15023	0.152772	0.366368	0.477195	0.213597	0.324423	0.110826	0.758245	1.81838	2.36844	1.06014	1.61019	0.550059	0.466104	0.0995738	0.039803	0.31445	0.138978	0.594562	0.14594	2.25169	0.638893	0.120494	0.0478755	0.352066	0.158266	0.77591	1	1	1	1	1	1	7.01638	7.41331	7.2168	7.49105	7.76825	7.03177	6.96299	6.73343
Lacto-N-tetraose	RPPOS	C26 H45 N O21	707.248	708.255	0.819	4			6.80663	-0.00651274	0.330676	0.371024	0.337188	0.377537	0.0403484	-0.17669	8.97121	10.0659	9.1479	10.2426	1.09465	0.863341	4.81778e-06	1.72136e-06	4.05308e-06	1.47078e-06	0.29978	1.09189e-06	61.938	0.92018	1.80366e-05	6.32575e-06	1.37164e-05	5.8733e-06	0.53899	1	0.00288585	0.0010311	0.0024278	0.000880995	1	6.97856	6.96433	6.94896	7.02026	6.99839	6.99159	6.64354	6.59141
Unknown 75	HILICPOS	C17 H37 N O3 S	335.248	318.244	2.521	4			9.1316	-0.057232	0.305102	0.398932	0.362334	0.456164	0.09383	-1.16372	6.20375	8.11163	7.36747	9.27535	1.90788	0.272021	0.000108932	1.16327e-05	2.64867e-05	3.58402e-06	0.0860274	6.78148e-06	41.5985	0.474549	0.000250962	3.13872e-05	6.32094e-05	1.19934e-05	0.272648	1	0.0652501	0.00696797	0.0158656	0.00214683	1	9.35427	9.25148	9.39639	9.2352	9.27416	9.42002	8.97171	8.89402
Leu-pro	RPPOS	C11 H20 N2 O3	228.147	229.155	4.701	4			6.55432	-0.0995394	0.0321977	0.0350392	0.131737	0.134579	0.00284148	-1.8565	0.600515	0.653511	2.45701	2.51001	0.052996	0.0935795	0.561759	0.528424	0.0342461	0.0312946	0.958797	0.0984327	2.76235	0.244778	0.59981	0.542927	0.0436456	0.0388105	0.984526	1	1	1	1	1	1	6.52224	6.53883	6.60675	6.60983	6.57766	6.72077	6.48391	6.53899
Linoleamide	RPPOS	C18 H33 N O	279.256	280.263	13.404	4			7.41757	-0.346204	0.0428521	0.0754188	0.389056	0.421623	0.0325667	-0.893624	0.11061	0.194671	1.00423	1.0883	0.0840613	0.392887	0.914153	0.849617	0.339358	0.302441	0.934696	0.68565	0.508105	0.580045	0.923402	0.859663	0.378539	0.330588	0.978816	1	1	1	1	1	1	7.30455	7.37234	8.41784	7.12217	7.40486	7.58035	7.34694	7.76917
Linoleyl carnitine	HILICNEG	C25 H45 N O4	423.335	422.327	1.189	4			7.19337	-0.0456981	-0.189839	-0.188215	-0.144141	-0.142517	0.00162337	-0.804009	-3.34001	-3.31145	-2.536	-2.50744	0.0285615	0.440412	0.00767299	0.00804804	0.0299402	0.0314314	0.977786	0.0141736	5.91454	0.616371	0.011548	0.0108821	0.0386512	0.0388996	0.99414	1	1	1	1	1	1	7.0634	7.11929	7.10763	7.24207	7.07959	7.04968	7.2926	7.2476
LysoPC(18:3(9Z,12Z,15Z))	RPPOS	C26 H48 N O7 P	517.314	518.322	13.384	4			8.5772	0.148434	-0.0654596	0.522257	-0.213893	0.373823	0.587717	2.1686	-0.956357	7.63012	-3.12496	5.46152	8.58647	0.0557727	0.361833	1.96773e-05	0.0110086	0.000294086	7.08713e-06	3.12362e-05	29.5262	0.175048	0.401366	4.89075e-05	0.0150552	0.000522722	0.000183808	1	1	0.0117867	1	0.176157	0.00424519	8.64315	8.79226	8.61335	8.62062	8.75013	8.50626	8.74849	8.05227
LysoPC(18:4(6Z,9Z,12Z,15Z))	RPPOS	C26 H46 N O7 P	515.299	516.306	12.969	4			7.45368	-0.112974	0.227779	0.700595	0.340754	0.81357	0.472816	-0.600596	1.21093	3.72452	1.81152	4.32512	2.5136	0.561707	0.254248	0.00406787	0.100689	0.00156403	0.0311041	0.00719405	7.33426	0.709837	0.290084	0.0058154	0.120626	0.00243972	0.162012	1	1	1	1	0.936853	1	7.58851	7.71074	7.74001	7.72627	7.67332	7.84522	7.45777	7.23523
LysoPC(20:5(5Z,8Z,11Z,14Z,17Z))	RPPOS	C28 H48 N O7 P	541.314	542.322	13.234	4			6.64541	0.10228	-0.0898448	0.254893	-0.192124	0.152613	0.344738	0.908674	-0.798201	2.26452	-1.70687	1.35585	3.06273	0.385271	0.44362	0.0474543	0.119195	0.205491	0.0122284	0.0602136	3.45382	0.575504	0.484023	0.0566237	0.141944	0.227521	0.0804926	1	1	1	1	1	1	6.69407	6.78114	6.73743	6.66652	6.66151	6.42592	6.71132	6.69858
LysoPC(22:2(13Z,16Z))	HILICPOS	C30 H58 N O7 P	575.396	576.403	6.308	4			6.68393	0.013144	0.293577	0.556687	0.280433	0.543543	0.26311	0.21543	4.81171	9.12407	4.59628	8.90864	4.31236	0.833839	0.000747552	4.14802e-06	0.00103223	5.12522e-06	0.00159531	1.07059e-05	37.589	0.909376	0.00139496	1.35774e-05	0.00172231	1.59068e-05	0.0142824	1	0.447783	0.00248466	0.618308	0.00307001	0.955589	6.84703	6.907	7.02131	6.81926	6.94531	6.81933	6.59782	6.27855
LysoPC(22:4(7Z,10Z,13Z,16Z))	RPPOS	C30 H54 N O7 P	571.361	572.369	13.916	4			7.42615	0.0709991	0.056336	0.728316	-0.0146631	0.657317	0.67198	0.634121	0.503159	6.50488	-0.130962	5.87075	6.00172	0.540485	0.62594	7.43485e-05	0.898448	0.000168508	0.000141689	0.000208494	18.912	0.692456	0.661267	0.000151479	0.904488	0.000313467	0.00188603	1	1	0.0445347	1	0.100936	0.0848715	7.50277	7.76762	7.62499	7.62637	7.6498	7.45584	7.47692	6.65311
LysoPC(22:5(7Z,10Z,13Z,16Z,19Z))	HILICPOS	C30 H52 N O7 P	569.348	570.356	6.359	4			6.95859	-0.056413	0.302653	0.545299	0.359066	0.601712	0.242646	-1.21058	6.49469	11.7017	7.70527	12.9123	5.20699	0.254375	7.5301e-05	4.35349e-07	1.80983e-05	1.74713e-07	0.000420773	5.30802e-07	72.2977	0.453484	0.000183355	2.20995e-06	4.61315e-05	1.06789e-06	0.00466746	1	0.0451053	0.000260774	0.0108409	0.000104653	0.252043	7.09502	7.23651	7.20758	7.26583	7.13789	7.16525	6.79131	6.63535
LysoPC(P-18:0)	RPPOS	C26 H54 N O6 P	507.369	508.376	14.125	4			7.72811	-0.0174538	0.603699	0.75186	0.621153	0.769314	0.148161	-0.159844	5.52875	6.88562	5.68859	7.04546	1.35687	0.876242	0.000267946	4.6628e-05	0.000215293	3.85356e-05	0.205177	4.63233e-05	26.974	0.924889	0.000548102	0.000101564	0.000396802	8.42439e-05	0.43737	1	0.160499	0.0279302	0.128961	0.0230828	1	7.99554	8.1883	8.11788	8.13881	8.00406	7.98357	7.42571	7.05455
Maltotriose	HILICPOS	C18 H32 O16	504.167	505.174	4.237	4			7.52215	-0.104125	0.126564	0.189386	0.230688	0.293511	0.0628221	-2.88524	3.50701	5.24778	6.39225	8.13302	1.74077	0.0165212	0.00581362	0.000397051	8.56481e-05	1.13704e-05	0.112887	5.11242e-05	26.3667	0.0779229	0.00892912	0.000689373	0.000173322	2.98723e-05	0.317462	1	1	0.237834	0.0513032	0.00681088	1	7.56307	7.59403	7.61902	7.71387	7.56822	7.7048	7.39936	7.36078
Methyl 4-(2,3-dihydro-1-benzofuran-5-yl)-7-(2-furyl)-2-methyl-5-oxo-1,4,5,6,7,8-hexahydro-3-quinolinecarboxylate	HILICNEG	C24 H23 N O5	405.157	404.15	0.754	3	63.1		7.09887	-0.0290909	0.201544	0.292279	0.230635	0.32137	0.0907342	-0.396537	2.74725	3.98404	3.14379	4.38058	1.2368	0.700185	0.020893	0.00267606	0.0106646	0.00143538	0.244912	0.00355456	9.02996	0.812417	0.0285077	0.00393848	0.0146516	0.00225077	0.477857	1	1	1	1	0.859793	1	7.09321	7.34632	7.27901	7.24548	7.20561	7.20794	7.0906	6.7871
Methyl tyrosinate	HILICNEG	C10 H13 N O3	195.09	194.082	0.757	4			7.23105	-0.0573653	0.292764	0.322544	0.350129	0.37991	0.0297805	-1.1994	6.12113	6.74378	7.32052	7.94318	0.622654	0.2585	0.000121217	5.53635e-05	2.79541e-05	1.39429e-05	0.547691	1.77188e-05	33.5762	0.45676	0.000272966	0.000119721	6.59233e-05	3.56914e-05	0.739936	1	0.072609	0.0331628	0.0167445	0.00835179	1	7.37338	7.40048	7.51274	7.34194	7.33775	7.42904	7.14137	7.01986
Methyl-L-histidinate	HILICPOS	C7 H11 N3 O2	169.085	170.092	6.808	2	98.3	93	7.23145	-0.350147	-0.0242861	0.0103048	0.325861	0.360451	0.0345909	-8.90734	-0.617811	0.262144	8.28953	9.16948	0.879955	5.13186e-06	0.550751	0.798625	9.63689e-06	3.96917e-06	0.399896	9.18463e-06	38.8935	0.00023646	0.589107	0.810807	2.71009e-05	1.2992e-05	0.613309	0.00307399	1	1	0.0057725	0.00237753	1	7.07558	7.13516	7.47475	7.53015	7.21051	7.46679	7.16198	7.17949
N(6)-Methyladenosine	HILICPOS	C11 H15 N5 O4	281.112	282.12	8.013	4			6.8617	-0.264267	0.154199	0.243829	0.418466	0.508097	0.0896305	-4.98255	2.9073	4.59721	7.88984	9.57976	1.68991	0.000581529	0.0159136	0.00103078	1.47749e-05	2.68635e-06	0.122471	1.43335e-05	35.2149	0.0102452	0.022392	0.0016465	3.83124e-05	9.57813e-06	0.334763	0.348336	1	0.617439	0.00885017	0.00160913	1	6.86915	6.8858	7.11072	7.21244	6.93049	7.15508	6.63631	6.6759
N(a)-citryl-N(e)-acetyl-N(e)-hydroxylysine	HILICPOS	C14 H22 N2 O10	378.129	379.136	7.449	4			6.8278	-0.0928373	0.147847	0.339564	0.240685	0.432401	0.191716	-0.529197	0.842769	1.9356	1.37197	2.4648	1.09283	0.608417	0.419402	0.082193	0.200587	0.0337957	0.300539	0.138797	2.31478	0.752979	0.458434	0.0939573	0.232852	0.0414828	0.53899	1	1	1	1	1	1	6.89358	7.0877	6.97014	7.05609	6.79806	7.03161	6.98673	6.52196
N,N-Bis(2-hydroxyethyl)dodecanamide	HILICPOS	C16 H33 N O3	287.246	288.253	4.039	4			7.97307	0.0268456	0.346409	0.381787	0.319563	0.354941	0.0353776	0.706584	9.11758	10.0487	8.411	9.34215	0.931148	0.49624	4.17429e-06	1.74804e-06	8.48978e-06	3.36209e-06	0.374092	1.57264e-06	57.249	0.659086	1.61316e-05	6.38462e-06	2.46863e-05	1.1314e-05	0.603993	1	0.0025004	0.00104708	0.00508538	0.00201389	1	8.17086	8.19073	8.19768	8.08976	8.12391	8.11753	7.79049	7.74518
N,N-Diethylethanolamine	HILICPOS	C6 H15 N O	117.115	118.123	4.51	2	91.4	87.6	7.56092	-0.004482	0.367843	0.46531	0.372325	0.469792	0.0974669	-0.129442	10.6234	13.4383	10.7529	13.5677	2.81487	0.89962	1.05584e-06	1.20314e-07	9.45524e-07	1.09985e-07	0.0186212	1.14052e-07	100.182	0.937169	5.46021e-06	9.00855e-07	4.04549e-06	7.66055e-07	0.112668	1	0.000632446	7.20684e-05	0.000566369	6.58808e-05	1	7.81202	7.78503	7.79754	7.72542	7.70721	7.79476	7.3887	7.28689
N-(3-hydroxy-decanoyl)-homoserine lactone	HILICPOS	C14 H25 N O4	271.178	272.186	2.456	4			6.39491	0.206514	0.521009	0.532425	0.314495	0.325911	0.011416	2.29138	5.78086	5.90752	3.48948	3.61614	0.126666	0.0453496	0.000190058	0.000160466	0.00598475	0.00485686	0.901759	0.000366247	16.4727	0.154343	0.000409514	0.000304174	0.00857624	0.00697664	0.962596	1	0.113845	0.096119	1	1	1	6.57009	6.8232	6.50381	6.36241	6.73639	6.64392	6.18616	6.2614
N-(3-hydroxy-dodecanoyl)-homoserine lactone	HILICPOS	C16 H29 N O4	299.21	300.217	1.767	4			6.40162	0.269721	0.523115	0.652853	0.253393	0.383132	0.129738	2.3599	4.57695	5.71208	2.21704	3.35218	1.13514	0.0403832	0.0010629	0.000208543	0.0514095	0.00751876	0.283253	0.000998388	12.7644	0.142291	0.00190623	0.000380846	0.0636245	0.0104982	0.526088	1	0.63668	0.124917	1	1	1	6.64099	6.94523	6.7141	6.53079	6.70289	6.23506	6.20927	6.0519
N-(4-Amino-1-carboxybutyl)glutamic acid	RPPOS	C10 H18 N2 O6	262.116	245.113	0.954	4			7.60178	-0.163172	0.251257	0.0852843	0.414429	0.248456	-0.165972	-2.59926	4.0024	1.35854	6.60165	3.95779	-2.64386	0.0268831	0.0025988	0.204666	6.59216e-05	0.00279078	0.0249162	0.000512848	15.1428	0.108804	0.00430022	0.222092	0.00013523	0.00416877	0.13568	1	1	1	0.0394871	1	1	7.62532	7.66479	7.71189	7.86544	7.64524	7.84755	7.46885	7.52659
N-(5-Methyl-3-oxohexyl)alanine	HILICPOS	C10 H19 N O3	201.136	184.133	1.28	4			6.58903	0.0785796	0.369201	0.573142	0.290621	0.494562	0.203941	1.06756	5.01584	7.78652	3.94828	6.71896	2.77068	0.31125	0.000554024	1.65447e-05	0.00283361	5.70667e-05	0.0200758	5.53191e-05	25.8897	0.510792	0.00106366	4.23516e-05	0.00439724	0.000118691	0.115629	1	0.33186	0.00991028	1	0.034183	1	6.73593	6.84325	6.80248	6.66481	6.9536	6.82975	6.36855	6.23896
Unknown 76	RPPOS	C9 H13 N5 O6	287.085	288.093	4.6	4			7.57522	0.0575568	0.287343	0.306661	0.229786	0.249105	0.0193183	1.52873	7.63194	8.14504	6.10321	6.61631	0.513101	0.157866	1.96374e-05	1.1226e-05	0.000124074	6.47385e-05	0.61922	1.53017e-05	34.7022	0.347653	5.79448e-05	3.07048e-05	0.000241301	0.000132349	0.794245	1	0.0117628	0.00672435	0.0743206	0.0387784	1	7.67762	7.82118	7.68901	7.67532	7.71554	7.67733	7.47292	7.4454
N-(9-oxodecyl)acetamide	HILICPOS	C12 H23 N O2	213.173	214.18	0.761	3	66.6		6.51826	0.247212	0.625092	1.13071	0.37788	0.883502	0.505621	0.731118	1.84868	3.34404	1.11756	2.61292	1.49535	0.48178	0.0947803	0.00762165	0.290336	0.0262648	0.166234	0.0362026	4.24118	0.649969	0.115628	0.0103523	0.329378	0.0332613	0.396709	1	1	1	1	1	1	6.65853	6.43886	6.68202	7.12746	7.95967	6.50594	6.56086	5.83376
N-(Carboxymethyl)norleucine	RPPOS	C8 H15 N O4	189.1	190.107	1.492	4			7.00326	-0.170302	0.119921	0.294573	0.290223	0.464875	0.174652	-0.522448	0.367892	0.903683	0.89034	1.42613	0.535792	0.612935	0.720756	0.387785	0.394563	0.184823	0.60402	0.561242	0.723095	0.755448	0.748237	0.403971	0.434455	0.206162	0.783134	1	1	1	1	1	1	7.08451	6.9931	7.06094	7.21707	7.11533	7.42584	7.35319	7.39683
N-Acetyl-1-aspartylglutamic acid	RPNEG	C11 H16 N2 O8	304.091	303.083	2.037	2	79.5	83	6.78077	-0.103867	-1.04358	-1.11311	-0.939718	-1.00925	-0.0695298	-1.16403	-11.6954	-12.4746	-10.5314	-11.3106	-0.779217	0.271899	4.3751e-07	2.40823e-07	1.14283e-06	5.95245e-07	0.454212	2.01135e-07	88.8665	0.474549	2.78796e-06	1.47197e-06	4.78708e-06	2.89879e-06	0.670131	1	0.000262069	0.000144253	0.000684553	0.000356552	1	6.20467	6.21732	6.29147	6.41105	6.2249	6.25598	7.28723	7.38606
N-Acetylhistidine	HILICPOS	C8 H11 N3 O3	197.08	198.087	4.325	4			8.1415	-0.161555	0.340824	0.414762	0.502379	0.576317	0.0739379	-3.98201	8.40063	10.223	12.3826	14.2051	1.82242	0.00268477	8.58167e-06	1.49638e-06	2.57956e-07	7.14785e-08	0.0989224	1.74647e-07	91.562	0.0309265	2.99168e-05	5.63731e-06	1.50015e-06	5.94661e-07	0.290463	1	0.00514042	0.000896332	0.000154515	4.28156e-05	1	8.26613	8.23905	8.47221	8.44229	8.36485	8.4402	7.99896	7.88573
N-Acetylglutamate	RPNEG	C7 H11 N O5	189.064	188.056	1.642	3	78.8	78.7	7.66053	0.0656751	-0.618445	-0.366278	-0.68412	-0.431953	0.252167	0.709934	-6.68527	-3.95939	-7.3952	-4.66932	2.72588	0.49425	5.94703e-05	0.00278366	2.56591e-05	0.000924569	0.0216673	7.48172e-05	24.1326	0.659086	0.000149675	0.00406686	6.17262e-05	0.00149277	0.121604	1	0.0356227	1	0.0153698	0.553817	1	7.43141	7.42641	7.43919	7.19286	7.43448	7.46322	8.0196	7.59287
N-Acetyl-a-D-glucosamine 1-phosphate	RPNEG	C8 H16 N O9 P	301.056	300.049	0.769	4			7.74583	0.0476894	0.699322	0.61794	0.651632	0.570251	-0.0813812	0.620665	9.10148	8.04233	8.48081	7.42166	-1.05915	0.548947	4.24026e-06	1.25284e-05	7.89843e-06	2.48958e-05	0.314875	4.29291e-06	46.0047	0.699615	1.62385e-05	3.32057e-05	2.3192e-05	5.75776e-05	0.554371	1	0.00253992	0.00750449	0.00473116	0.0149126	1	8.08899	8.08724	8.09114	7.94178	8.08497	8.08521	7.44187	7.56827
N-Acetyl-serotonin	RPPOS	C12 H14 N2 O2	218.105	219.113	6.221	2	79.6	85	7.39072	-0.407324	-0.394671	-0.431676	0.0126526	-0.0243525	-0.0370052	-5.78783	-5.60805	-6.13387	0.179786	-0.346035	-0.525822	0.000188284	0.000240278	0.000119229	0.860974	0.736612	0.610674	0.000309912	17.167	0.00433777	0.000498016	0.000230381	0.871155	0.763375	0.788349	0.112782	0.143927	0.071418	1	1	1	7.09834	7.09381	7.44424	7.45229	7.05476	7.57236	7.59067	7.47053
N-Acetylaspartic acid	RPNEG	C6 H9 N O5	175.048	174.041	1.176	2	77.9	90.7	7.81548	-0.0389238	-2.19803	-2.10652	-2.15911	-2.0676	0.091508	-0.414203	-23.3901	-22.4163	-22.9759	-22.0021	0.973772	0.687623	6.08697e-10	9.17867e-10	7.23406e-10	1.09884e-09	0.353535	3.01365e-10	343.782	0.80762	4.05121e-08	2.4991e-08	2.70825e-08	4.31773e-08	0.585354	1	3.64609e-07	5.49802e-07	4.3332e-07	6.58204e-07	1	6.7543	6.72686	6.73631	6.78658	6.70766	6.7827	9.01442	8.59959
Unknown 77	HILICNEG	C6 H12 N O5 P	209.045	208.038	3.186	4			6.38987	-0.0542949	0.374931	0.296985	0.429226	0.35128	-0.0779455	-0.284321	1.96336	1.55519	2.24768	1.83951	-0.40817	0.782067	0.0785144	0.151496	0.0488221	0.0962076	0.691903	0.120757	2.49279	0.875622	0.0975729	0.166813	0.0606731	0.110933	0.840669	1	1	1	1	1	1	6.45413	6.60947	6.64512	6.70806	6.56923	6.44254	5.62986	6.19262
N-Acetylputrescine	HILICPOS	C6 H14 N2 O	130.111	131.118	7.594	2	98.7	96.5	7.93659	-0.0672572	-0.286067	-0.115427	-0.21881	-0.0481697	0.17064	-2.56759	-10.9208	-4.4065	-8.35321	-1.83891	6.5143	0.0283728	8.20774e-07	0.00137915	9.01576e-06	0.0963023	7.34787e-05	5.5508e-06	43.4779	0.113372	4.46949e-06	0.00214018	2.58394e-05	0.110933	0.00110034	1	0.000491644	0.82611	0.00540044	1	0.0440137	7.82041	7.82083	7.88813	7.89339	7.81695	7.87844	8.09117	7.91839
N-Acetylvanilalanine	RPPOS	C12 H15 N O5	253.095	254.102	6.607	4			6.09869	-0.0707659	-1.28531	-1.25338	-1.21454	-1.18261	0.0319318	-2.51006	-45.5898	-44.4571	-43.0797	-41.9471	1.13262	0.0312917	9.17192e-13	1.17308e-12	1.59584e-12	2.07064e-12	0.284259	4.91096e-13	1279.64	0.120152	1.83133e-10	8.78342e-11	2.17518e-10	4.13438e-10	0.526088	1	5.49398e-10	7.02673e-10	9.55908e-10	1.24031e-09	1	5.44146	5.43481	5.51882	5.51892	5.46271	5.51354	6.71881	6.67113
N-Carbamoylaspartate	RPPOS	C5 H8 N2 O5	176.043	177.051	0.936	4			6.77684	-0.167811	1.06114	0.204648	1.22896	0.372459	-0.856497	-1.9684	12.4471	2.40049	14.4155	4.36889	-10.0466	0.0778635	2.45815e-07	0.0376966	6.22386e-08	0.00146153	1.75139e-06	2.92773e-07	82.0659	0.212528	1.95957e-06	0.0457091	5.32585e-07	0.00228578	6.99387e-05	1	0.000147243	1	3.7281e-05	0.875454	0.00104908	7.0338	7.03933	7.11941	7.21966	7.08088	7.31837	6.08589	6.86436
Unknown 78	HILICPOS	C4 H11 N O	89.084	90.0913	6.119	4			7.72559	-0.100035	0.474982	0.596473	0.575018	0.696509	0.121491	-2.02488	9.6144	12.0736	11.6393	14.0985	2.45918	0.070908	2.60088e-06	3.2606e-07	4.57345e-07	7.67252e-08	0.0341204	1.32269e-07	97.0992	0.201298	1.11281e-05	1.72693e-06	2.32161e-06	6.19443e-07	0.169867	1	0.00155793	0.00019531	0.00027395	4.59584e-05	1	7.99696	7.9317	7.97633	8.0473	7.97667	8.18181	7.52873	7.40884
N-Docosanoylglycine	HILICPOS	C24 H47 N O3	397.356	398.363	1.397	4			6.56125	-0.269879	0.2187	0.359494	0.488579	0.629373	0.140794	-1.82451	1.47851	2.43035	3.30303	4.25486	0.951835	0.0985859	0.1706	0.0358332	0.00816225	0.00174474	0.36401	0.00880782	6.89022	0.253581	0.1992	0.0440741	0.011504	0.00269355	0.595743	1	1	1	1	1	1	6.59956	6.80626	6.50888	7.00893	6.50916	7.20681	6.39256	6.20487
N-Formylkynurenine	RPPOS	C11 H12 N2 O4	236.08	237.087	4.069	4			6.84393	-0.186837	0.330413	0.148711	0.51725	0.335549	-0.181702	-3.70308	6.54874	2.94744	10.2518	6.65052	-3.6013	0.00421259	7.03932e-05	0.0148653	1.45878e-06	6.20641e-05	0.00497674	1.02797e-05	37.9308	0.0354005	0.000172104	0.0192735	5.78683e-06	0.000128194	0.0409237	1	0.0421655	1	0.000873811	0.0371764	1	6.88724	6.88478	7.13805	7.07268	6.97899	7.1008	6.64487	6.69047
N-Hydroxyisoleucine	HILICNEG	C6 H13 N O3	147.09	146.082	4.251	4			7.83854	-0.0462985	-0.00325871	0.134574	0.0430398	0.180873	0.137833	-1.03468	-0.0728257	3.00747	0.961856	4.04215	3.0803	0.325614	0.943406	0.013427	0.359197	0.00243939	0.0118707	0.0126115	6.14552	0.522903	0.947774	0.0175224	0.397707	0.00370862	0.0794002	1	1	1	1	1	1	7.84384	7.88796	7.86741	7.89861	7.84757	7.95224	7.77349	7.75259
N-Hydroxyvaline	HILICPOS	C5 H11 N O3	133.074	134.081	5.342	4			7.45317	0.0707801	0.772886	0.564934	0.702106	0.494154	-0.207952	0.354384	3.86971	2.82853	3.51533	2.47415	-1.04118	0.730539	0.00321492	0.0181935	0.00573423	0.0332629	0.322735	0.00795775	7.11065	0.83991	0.00524724	0.0232861	0.00829662	0.0409126	0.555999	1	1	1	1	1	1	7.89204	7.79846	7.74113	7.66664	7.72547	7.79586	7.35778	7.42745
N-LINOLEOYL-4-AMINOBUTYRIC ACID	HILICPOS	C22 H39 N O3	365.293	366.3	0.78	4			6.75086	-0.233398	0.526384	0.500058	0.759782	0.733457	-0.0263256	-1.1319	2.55277	2.4251	3.68467	3.557	-0.12767	0.284547	0.0290976	0.0361539	0.00434117	0.0053531	0.900986	0.00984252	6.65406	0.484216	0.0383908	0.0441963	0.0064525	0.00765276	0.962596	1	1	1	1	1	1	6.8929	6.63112	7.13722	7.23496	7.32335	7.17539	6.60284	6.44076
N-METHYLIMIDAZOLEACETIC ACID	RPPOS	C6 H8 N2 O2	140.059	141.066	0.971	4			7.86721	0.0761715	-0.328573	-0.246482	-0.404744	-0.322654	0.0820901	1.34402	-5.79753	-4.34908	-7.14155	-5.6931	1.44845	0.209156	0.000185847	0.00150701	3.44136e-05	0.00021398	0.178644	8.67941e-05	23.3072	0.406768	0.000403343	0.00232654	7.77877e-05	0.000389587	0.408256	1	0.111323	0.902696	0.0206138	0.128174	1	7.74142	7.69996	7.57281	7.78199	7.78609	7.64416	8.0955	7.92026
N-Methylaminobutanal	RPPOS	C5 H11 N O	101.084	84.0807	1.688	4			6.99222	1.50095	0.378486	1.67347	-1.12247	0.172512	1.29498	10.9955	2.77267	12.2593	-8.22284	1.26377	9.48661	7.71169e-07	0.0200079	2.83064e-07	1.03376e-05	0.235476	2.93174e-06	5.06839e-07	73.0145	4.19937e-05	0.0274879	1.61834e-06	2.8019e-05	0.259283	0.000103301	0.00046193	1	0.000169555	0.00619221	1	0.00175611	7.88163	7.88525	6.11958	6.51673	7.87445	6.50216	7.54406	6.49932
N-Nonanoylglycine	HILICNEG	C11 H21 N O3	215.152	214.145	1.194	4			6.81854	0.0783749	0.55728	0.636855	0.478905	0.55848	0.0795744	1.48732	10.5755	12.0855	9.08816	10.5982	1.51008	0.168306	1.1002e-06	3.23082e-07	4.29572e-06	1.07889e-06	0.162496	4.14408e-07	76.2184	0.36337	5.6072e-06	1.72693e-06	1.4375e-05	4.55108e-06	0.394068	1	0.00065902	0.000193526	0.00257313	0.000646253	1	7.22104	7.08568	7.14187	7.04733	7.10328	6.98568	6.57725	6.4522
N-OLEOYL-4-AMINOBUTYRIC ACID	HILICPOS	C22 H41 N O3	367.309	368.316	0.763	4			6.92245	0.129832	0.41797	0.563613	0.288138	0.433781	0.145643	1.11858	3.60107	4.85587	2.48249	3.73729	1.2548	0.289923	0.00497861	0.000700279	0.0327944	0.00398415	0.238579	0.00254908	9.91717	0.489711	0.00778638	0.00115238	0.0420638	0.00582074	0.471646	1	1	0.419467	1	1	1	7.12003	7.08218	7.10672	7.15531	7.3987	6.94939	6.83623	6.48349
N-PALMITOYLDIHYDROSPHINGOMYELIN	HILICPOS	C39 H81 N2 O6 P	704.583	705.59	6.113	4			7.53061	0.345055	0.525549	0.721785	0.180494	0.37673	0.196236	5.53072	8.42376	11.5691	2.89304	6.03841	3.14537	0.000267218	8.37817e-06	4.83539e-07	0.0163036	0.000135027	0.0106362	3.41988e-06	48.3531	0.00571656	2.96954e-05	2.35479e-06	0.0216538	0.000260068	0.0732311	0.160064	0.00501853	0.00028964	1	0.0808812	1	7.94087	7.94419	7.66798	7.44514	7.90106	7.63783	7.46287	7.25136
N-Pentacosanoylglycine	HILICPOS	C27 H53 N O3	439.402	440.41	1.098	4			5.99542	0.117308	0.396674	0.521995	0.279366	0.404687	0.12532	0.453895	1.53484	2.01973	1.08094	1.56584	0.484897	0.659766	0.156375	0.0715164	0.305542	0.148998	0.638379	0.221128	1.74941	0.791983	0.184025	0.08302	0.343377	0.169034	0.805128	1	1	1	1	1	1	6.13619	6.43075	6.19484	6.51259	6.19631	5.70389	5.63221	5.3058
N-Pentadecanoylglycine	HILICPOS	C17 H33 N O3	299.246	300.253	0.701	4			7.73633	-0.12791	0.59549	0.530893	0.7234	0.658803	-0.0645972	-1.0028	4.66859	4.16215	5.67139	5.16495	-0.506436	0.340015	0.000925589	0.00201764	0.000220384	0.000446814	0.623721	0.000360532	16.5371	0.535972	0.00169033	0.00300541	0.000404939	0.000766882	0.795407	1	0.554428	1	0.13201	0.267642	1	8.00948	7.90702	8.19425	8.2083	8.04134	7.93903	7.51619	7.46672
Unknown 79	HILICPOS	C15 H29 N O3	271.215	254.211	1.025	4			6.40674	0.123543	0.469064	0.616541	0.345521	0.492998	0.147477	1.2401	4.70839	6.18873	3.46828	4.94863	1.48035	0.243738	0.000871951	0.00011106	0.00619856	0.000611056	0.170121	0.000339416	16.7861	0.444996	0.00159724	0.000217193	0.00886142	0.00101673	0.402775	1	0.522299	0.0665252	1	0.366022	1	6.83292	6.76964	6.43672	6.60588	6.52451	6.71385	6.31652	6.21238
N-Undecanoylglycine	HILICNEG	C13 H25 N O3	243.183	242.176	1.082	4			7.89109	-0.0105088	0.375332	0.49168	0.38584	0.502189	0.116348	-0.334397	11.9433	15.6456	12.2777	15.98	3.70227	0.745109	3.60482e-07	2.87115e-08	2.79153e-07	2.34935e-08	0.0042182	2.79596e-08	134.558	0.851283	2.45374e-06	3.43964e-07	1.56273e-06	2.99417e-07	0.0360957	1	0.000215929	1.71982e-05	0.000167212	1.40726e-05	1	8.10137	8.07966	8.12995	8.07868	8.13461	8.13853	7.76192	7.59338
N-[(13Z)-docosenoyl]sphing-4-enine-1-phosphocholine	HILICPOS	C45 H89 N2 O6 P	784.646	785.653	6.122	4			6.70357	-0.107296	0.514313	0.384881	0.621608	0.492177	-0.129431	-1.6386	7.85449	5.87784	9.49308	7.51643	-1.97665	0.132881	1.53562e-05	0.000166926	2.91391e-06	2.23575e-05	0.0768092	6.79888e-06	41.5749	0.313369	4.69305e-05	0.000314429	1.04517e-05	5.31434e-05	0.260646	1	0.00919837	0.0999885	0.00174543	0.0133921	1	6.96411	6.86314	7.0495	6.96915	6.87739	7.00788	6.38162	6.56181
N-[(2S)-2-Hydroxypropanoyl]-L-phenylalanine	RPPOS	C12 H15 N O4	237.1	238.107	7.644	4			6.84582	-0.232217	-0.217846	-0.314	0.0143705	-0.0817832	-0.0961537	-4.32373	-4.05616	-5.84648	0.26757	-1.52275	-1.79032	0.00156741	0.00238571	0.000174055	0.794563	0.159337	0.104211	0.00108565	12.4873	0.0223542	0.00400291	0.00032581	0.81219	0.179837	0.301557	0.938877	1	0.104259	1	1	1	6.57486	6.67717	6.89027	6.86941	6.71239	6.90139	6.86295	6.93658
N-[(2S,3S,4R,8E)-1,3,4-Trihydroxy-8-octadecen-2-yl]icosanamide	HILICPOS	C38 H75 N O4	609.57	610.577	1.074	4			6.777	0.274124	0.679444	0.737954	0.40532	0.46383	0.0585102	2.01363	4.99098	5.42078	2.97736	3.40715	0.429798	0.0722448	0.000574423	0.000311246	0.0141299	0.00686076	0.676616	0.000885892	13.1679	0.202757	0.00109929	0.000546734	0.0190627	0.00969244	0.829667	1	0.344079	0.186436	1	1	1	7.50437	7.05252	6.89411	7.05982	7.04275	6.82333	6.43526	6.42441
N-[(4Z)-1-(Galactopyranosyloxy)-3-hydroxy-4-octadecen-2-yl]hexadecanamide	HILICPOS	C40 H77 N O8	699.565	700.572	1.986	4			6.93556	-0.0349487	1.10167	1.10286	1.13662	1.13781	0.00119042	-0.534394	16.8455	16.8637	17.3799	17.3981	0.0182026	0.60495	1.42282e-08	1.40826e-08	1.05648e-08	1.04598e-08	0.985842	4.63898e-09	195.532	0.751695	3.27796e-07	2.21986e-07	1.75786e-07	2.08575e-07	0.99414	1	8.52269e-06	8.43548e-06	6.3283e-06	6.26541e-06	1	7.51349	7.47633	7.56071	7.50286	7.44405	7.47516	6.51691	6.44711
N-[3-Carboxy-2-(carboxymethyl)-2-hydroxypropanoyl]glutamic acid	RPPOS	C11 H15 N O10	321.07	322.077	2.079	4			8.25901	-0.0141833	0.395844	0.405908	0.410027	0.420092	0.0100646	-0.440763	12.3013	12.6141	12.7421	13.0549	0.312769	0.668925	2.74216e-07	2.17174e-07	1.977e-07	1.57698e-07	0.760995	8.2494e-08	107.253	0.798179	2.12104e-06	1.38391e-06	1.2872e-06	9.83967e-07	0.879992	1	0.000164255	0.000130087	0.000118422	9.44609e-05	1	8.47554	8.44845	8.44402	8.48045	8.44373	8.4858	8.05372	8.01929
N-decanoyl-homoserine lactone	RPPOS	C14 H25 N O3	255.183	256.191	9.715	4			7.27744	-0.00674286	0.553965	0.452424	0.560708	0.459167	-0.101541	-0.0879093	7.22226	5.89843	7.31017	5.98634	-1.32383	0.931715	3.13198e-05	0.000162415	2.82896e-05	0.000144585	0.215536	3.06026e-05	29.6646	0.96058	8.64541e-05	0.000306898	6.64529e-05	0.000273206	0.443939	1	0.0187605	0.0972867	0.0169455	0.0866063	1	7.51387	7.55046	7.44627	7.59465	7.51772	7.56135	6.90395	7.13897
N-isobutyl-(2E,4E,14Z)-eicosatrienamide	HILICPOS	C24 H43 N O	361.334	362.342	1.264	4			6.93997	0.232658	0.502909	0.510183	0.270251	0.277526	0.00727467	1.15832	2.50381	2.54003	1.34549	1.38171	0.0362182	0.274113	0.0316261	0.0297356	0.208697	0.19767	0.971834	0.0848938	2.96389	0.474549	0.0413625	0.0371076	0.240866	0.220083	0.991701	1	1	1	1	1	1	7.29659	7.35978	7.39629	6.53816	7.09785	7.12179	6.86637	6.53051
N-lauroyl lysine	HILICPOS	C18 H36 N2 O3	328.273	329.28	6.728	4			6.78485	-0.0384872	0.326287	0.401065	0.364774	0.439553	0.0747788	-1.44553	12.2549	15.0635	13.7004	16.509	2.80859	0.179442	2.84006e-07	4.1105e-08	1.00396e-07	1.72404e-08	0.0188213	2.21836e-08	141.22	0.369367	2.15341e-06	4.57729e-07	7.81e-07	2.64794e-07	0.11274	1	0.000170119	2.46219e-05	6.0137e-05	1.0327e-05	1	6.96506	6.92784	7.00052	7.01069	6.97829	6.97544	6.63401	6.57918
N-lauroylglycine	HILICPOS	C14 H27 N O3	257.199	240.196	1.052	4			6.31406	-0.144092	0.0527531	0.206132	0.196846	0.350225	0.153379	-0.609281	0.223062	0.871611	0.832343	1.48089	0.64855	0.556164	0.828057	0.404217	0.424985	0.169977	0.531495	0.548343	0.747857	0.704318	0.842116	0.418903	0.465386	0.191025	0.72928	1	1	1	1	1	1	6.66552	6.29123	6.80446	6.70604	6.07154	5.95007	6.01115	5.93953
N-myristoyl lysine	HILICPOS	C20 H40 N2 O3	356.304	357.311	0.76	4			7.56306	-0.0411401	0.428113	0.44871	0.469253	0.48985	0.020597	-0.999971	10.4059	10.9066	11.4059	11.9066	0.500641	0.341316	1.27422e-06	8.30603e-07	5.51068e-07	3.70895e-07	0.627648	2.71492e-07	83.3914	0.53661	6.30792e-06	3.52859e-06	2.70566e-06	2.01969e-06	0.79636	1	0.000763258	0.000497531	0.00033009	0.000222166	1	7.79746	7.75735	7.84867	7.85986	7.76112	7.73083	7.30715	7.29694
N-myristoylsphingosine-1-phosphocholine	HILICPOS	C37 H75 N2 O6 P	674.536	675.543	6.221	4			8.04627	0.0100493	0.587211	0.492808	0.577162	0.482759	-0.0944029	0.189059	11.0473	9.2713	10.8583	9.08225	-1.77602	0.853895	7.38696e-07	3.59794e-06	8.64983e-07	4.32056e-06	0.10665	6.78639e-07	68.5966	0.915894	4.13532e-06	1.204e-05	3.7959e-06	1.38397e-05	0.304206	1	0.000442479	0.00215517	0.000518125	0.00258802	1	8.39019	8.28673	8.41608	8.20224	8.27942	8.30789	7.75573	7.82756
N-oleoyl taurine	HILICNEG	C20 H39 N O4 S	389.26	388.252	2.116	4			7.07312	-0.0917968	0.647842	0.667311	0.739639	0.759108	0.0194687	-2.04542	14.4352	14.8691	16.4807	16.9145	0.433803	0.068527	6.14412e-08	4.6472e-08	1.75244e-08	1.3685e-08	0.673802	1.04309e-08	165.258	0.197345	7.75875e-07	4.61803e-07	2.52806e-07	2.27703e-07	0.829667	1	3.68033e-05	2.78367e-05	1.04971e-05	8.19729e-06	1	7.34159	7.40709	7.48486	7.51417	7.38819	7.41323	6.69657	6.69148
N-oleoylsphingosine-1-phosphocholine	HILICPOS	C41 H81 N2 O6 P	728.583	729.59	6.166	4			6.86211	0.0124753	0.395971	0.349852	0.383496	0.337377	-0.0461187	0.305671	9.70215	8.57214	9.39648	8.26647	-1.13001	0.766233	2.3974e-06	7.19163e-06	3.19263e-06	9.87308e-06	0.285305	2.01292e-06	54.2687	0.8669	1.04821e-05	2.17565e-05	1.12493e-05	2.62843e-05	0.526088	1	0.00143604	0.00430779	0.00191238	0.00591398	1	7.02945	7.07006	7.05834	7.01159	7.05555	7.04771	6.73992	6.7545
N-tetradecanoyl-homoserine lactone	HILICPOS	C18 H33 N O3	311.246	312.253	0.774	4			6.18969	0.259985	0.626691	0.782467	0.366706	0.522482	0.155776	1.47089	3.54557	4.42688	2.07467	2.95599	0.881317	0.172609	0.00545499	0.00133656	0.0652673	0.0146512	0.399194	0.00533266	8.02513	0.364059	0.00839985	0.00207948	0.0799491	0.0193732	0.613309	1	1	0.8006	1	1	1	6.87423	6.69656	6.64967	6.29088	6.25013	6.1004	6.03354	5.67529
N-{3-[(4-Acetamidobutyl)amino]propyl}acetamide	HILICPOS	C11 H23 N3 O2	229.179	230.186	7.388	4			8.1636	0.414427	-0.625408	-0.181151	-1.03984	-0.595578	0.444257	8.07725	-12.1893	-3.53065	-20.2665	-11.6079	8.65863	1.2068e-05	2.98495e-07	0.00559095	2.42435e-09	4.68867e-07	6.58548e-06	2.2257e-08	141.122	0.000451795	2.17165e-06	0.00771654	6.31386e-08	2.40044e-06	0.000179305	0.00722873	0.000178799	1	1.45219e-06	0.000280851	0.0039447	8.11316	8.05223	7.59094	7.67922	8.03132	7.68326	8.64282	8.25736
Methylhistidine	RPPOS	C7 H11 N3 O2	169.085	170.092	2.728	4			6.28738	-0.0139272	-0.262408	-0.138966	-0.24848	-0.125038	0.123442	-0.307377	-5.79139	-3.067	-5.48401	-2.75962	2.72439	0.764973	0.000187386	0.0121404	0.000285046	0.0204574	0.0217223	0.000577938	14.6922	0.8669	0.000405214	0.0159127	0.000515838	0.0264094	0.121604	1	0.112244	1	0.170742	1	1	6.17217	6.09996	6.15579	6.20878	6.27852	6.22787	6.4433	6.32487
N1,N12-Diacetylspermine	HILICPOS	C14 H30 N4 O2	286.237	287.244	9.029	4			7.38553	-0.106579	0.00374998	0.285807	0.110329	0.392386	0.282057	-2.02569	0.0712738	5.43218	2.09696	7.45787	5.36091	0.0708126	0.94461	0.000306338	0.0628836	2.38909e-05	0.000338448	0.000152373	20.3956	0.201298	0.947774	0.000539696	0.077187	5.5901e-05	0.00389866	1	1	0.183497	1	0.0143107	0.20273	7.36794	7.48141	7.45881	7.56689	7.44446	7.58786	7.42713	7.2127
N5-Methylglutamine	HILICPOS	C6 H12 N2 O3	160.085	161.092	6.255	4			7.08138	-0.471371	-0.2928	-0.26162	0.178571	0.20975	0.0311791	-7.1913	-4.46699	-3.99132	2.72431	3.19998	0.475673	3.24691e-05	0.00125678	0.00264514	0.0217254	0.0097021	0.644707	0.000281257	17.5812	0.0010805	0.00220766	0.00390256	0.028476	0.0132684	0.807907	0.019449	0.752812	1	1	1	1	6.67626	6.82299	7.28842	7.3604	6.97555	7.2401	7.08242	7.10256
N6-Acetyllysine	RPPOS	C8 H16 N2 O3	188.116	189.123	3.519	4			6.60875	0.109853	0.197086	0.382947	0.087233	0.273094	0.185861	2.12777	3.81742	7.41742	1.68964	5.28964	3.6	0.0597248	0.00349827	2.50166e-05	0.122524	0.000374187	0.00498736	0.000177853	19.6522	0.1816	0.00566342	5.99397e-05	0.145618	0.000653463	0.0409237	1	1	0.0149849	1	0.224138	1	6.74621	6.77467	6.61479	6.66556	6.82279	6.73376	6.5616	6.39578
N6-METHYLLYSINE	RPPOS	C7 H16 N2 O2	160.121	161.128	1.689	4			7.55303	3.19804	0.369267	3.38424	-2.82877	0.1862	3.01498	103.141	11.9093	109.146	-91.2316	6.0052	97.2368	3.06513e-16	3.70095e-07	1.75866e-16	1.02201e-15	0.000141042	5.46682e-16	1.40567e-16	6751.18	1.83601e-13	2.49086e-06	1.05344e-13	6.12183e-13	0.000268203	3.27462e-13	1.83601e-13	0.000221687	1.05344e-13	6.12183e-13	0.0844841	3.27462e-13	9.29468	9.29	6.07695	6.12608	9.28808	6.07561	8.95063	5.87988
N6-Me-Adenosine	RPPOS	C11 H15 N5 O4	281.112	282.12	4.261	2	83		6.53555	-0.263089	-0.0484679	-0.353618	0.214621	-0.0905288	-0.30515	-2.13427	-0.393189	-2.86867	1.74108	-0.734402	-2.47548	0.0590784	0.702577	0.0169931	0.11283	0.479865	0.0331874	0.0486979	3.77295	0.180551	0.730631	0.02189	0.134901	0.511457	0.168468	1	1	1	1	1	1	6.54381	6.27538	6.4752	6.63516	6.28858	6.78667	6.45793	6.86549
Unknown 80	RPNEG	C18 H34 O4	314.246	313.238	12.118	4	53.4		7.73895	-0.0918407	0.338909	0.338193	0.43075	0.430033	-0.000716424	-3.19575	11.7929	11.768	14.9887	14.9637	-0.0249292	0.00977128	4.05245e-07	4.13238e-07	4.3085e-08	4.37679e-08	0.980611	4.34128e-08	122.724	0.0579505	2.6385e-06	2.11564e-06	4.04408e-07	4.22854e-07	0.99414	1	0.000242742	0.000247529	2.58079e-05	2.6217e-05	1	7.8938	7.87837	7.96819	7.96411	7.88361	7.99901	7.52189	7.52273
Unknown 81	RPNEG	C18 H34 O3	298.251	297.243	12.835	4	52.1		7.89814	-0.100331	0.512525	0.579487	0.612856	0.679818	0.066962	-0.661677	3.38006	3.82166	4.04173	4.48334	0.441608	0.523393	0.00717731	0.00347431	0.00244101	0.00122573	0.668333	0.0020609	10.5164	0.681549	0.0108292	0.00501472	0.00380772	0.00194236	0.828844	1	1	1	1	0.734211	1	8.15825	8.09976	8.20279	8.30931	8.18016	8.22706	7.75318	7.84778
Nicotinamide	RPPOS	C6 H6 N2 O	122.048	123.055	1.214	2	99.7	97.9	8.75532	-0.0946698	0.360718	0.417275	0.455387	0.511945	0.0565574	-2.51667	9.58922	11.0927	12.1059	13.6094	1.50351	0.0309415	2.66272e-06	7.11473e-07	3.18091e-07	1.06869e-07	0.164155	1.65913e-07	92.5607	0.120152	1.12322e-05	3.1795e-06	1.74804e-06	7.58569e-07	0.394553	1	0.00159497	0.000426172	0.000190536	6.40146e-05	1	8.89719	8.88481	9.02443	8.99179	8.99645	9.04624	8.60336	8.4961
Nicotinamide adenine dinucleotide (NAD+)	RPPOS	C21 H27 N7 O14 P2	663.109	664.116	1.351	2	99.4	93	9.41207	-0.0165004	0.466496	0.511236	0.482996	0.527737	0.0447403	-0.425187	12.0208	13.1737	12.446	13.5989	1.15288	0.679862	3.39538e-07	1.44899e-07	2.4601e-07	1.07643e-07	0.276236	7.34676e-08	109.899	0.800074	2.35273e-06	1.02707e-06	1.50015e-06	7.58569e-07	0.520332	1	0.000203383	8.67947e-05	0.00014736	6.44784e-05	1	9.63893	9.62151	9.66672	9.61337	9.69669	9.72655	9.20428	9.13208
Nicotinamide ribotide	RPNEG	C11 H15 N2 O8 P	334.056	333.049	8.825	4			6.61847	-0.0995711	0.363027	0.433978	0.462598	0.533549	0.0709509	-1.0479	3.82053	4.56723	4.86843	5.61512	0.746694	0.319782	0.00348067	0.00107869	0.000687426	0.000237963	0.472739	0.00048083	15.3905	0.517701	0.00565019	0.00171389	0.001197	0.000428047	0.685643	1	1	0.646136	0.411768	0.14254	1	6.79442	6.96671	6.87684	7.0264	6.61734	6.77395	6.47632	6.34125
Norepinephrine sulfate	RPPOS	C8 H11 N O6 S	249.031	250.038	1.308	4			7.8068	0.126168	0.767861	0.786163	0.641693	0.659995	0.0183016	2.52397	15.3609	15.7271	12.837	13.2031	0.36612	0.0305596	3.41643e-08	2.73317e-08	1.84501e-07	1.41917e-07	0.722036	2.46444e-08	138.152	0.119642	5.68456e-07	3.42091e-07	1.25586e-06	9.39005e-07	0.85984	1	2.04644e-05	1.63717e-05	0.000110516	8.50081e-05	1	8.2128	8.20914	8.04669	8.12863	8.25862	8.12673	7.43711	7.36271
Acetyl-5-hydroxylysine	RPPOS	C8 H16 N2 O4	204.111	205.118	1.626	4			6.33251	0.11548	-0.346824	-0.18873	-0.462304	-0.30421	0.158094	1.50368	-4.51605	-2.45748	-6.01973	-3.96116	2.05857	0.16411	0.00116602	0.0342188	0.000138375	0.00277577	0.0670435	0.000671168	14.1434	0.357461	0.00206641	0.0423493	0.000267104	0.00416713	0.254142	1	0.698445	1	0.0828868	1	1	6.24477	6.22385	5.98646	6.17074	6.21385	6.17882	6.62353	6.31238
O-Succinylhomoserine	RPPOS	C8 H13 N O6	219.074	220.081	2.494	4			6.8551	0.045447	0.268448	0.456751	0.223001	0.411304	0.188303	0.488906	2.88789	4.9136	2.39899	4.4247	2.02571	0.635638	0.0164469	0.000643233	0.037793	0.00134106	0.0708101	0.00217673	10.3598	0.773876	0.0230719	0.00107027	0.047659	0.00211394	0.25863	1	1	0.385296	1	0.803297	1	7.04014	7.00179	6.94161	6.97084	7.10135	7.09449	6.66494	6.56409
O-{Hydroxy[(2R)-3-[(11Z)-11-icosenoyloxy]-2-(pentadecanoyloxy)propoxy]phosphoryl}serine	HILICNEG	C41 H78 N O10 P	775.537	774.529	4.934	4			7.64116	0.0808614	0.419768	0.443522	0.338906	0.362661	0.0237544	0.786072	4.08066	4.31158	3.29458	3.52551	0.230922	0.450368	0.00229476	0.00159725	0.00827837	0.00563863	0.822113	0.00259687	9.86603	0.625129	0.00387201	0.00244694	0.0116225	0.00802265	0.918742	1	1	0.956753	1	1	1	7.91673	7.89137	7.87331	7.69922	7.82349	7.81648	7.52373	7.57468
Oleamide	RPPOS	C18 H35 N O	281.272	282.279	13.661	2	96.1	88	8.29399	-0.173742	0.338433	0.28475	0.512174	0.458491	-0.0536829	-1.28921	2.51126	2.11291	3.80046	3.40212	-0.39834	0.226852	0.0312282	0.0612286	0.00359564	0.00691842	0.698898	0.0109357	6.43491	0.425969	0.0409315	0.0717729	0.00542517	0.00972802	0.845738	1	1	1	1	1	1	8.1107	8.54371	8.67961	8.63694	8.56463	8.42371	8.05274	7.98326
Oleoyl ethanolamide	HILICPOS	C20 H39 N O2	325.298	326.305	0.783	2	90.4		7.51921	-0.111268	0.318891	0.272863	0.430159	0.384131	-0.0460278	-2.14486	6.1471	5.25985	8.29196	7.40471	-0.887255	0.0580392	0.000117201	0.00039031	9.61228e-06	2.5382e-05	0.396142	2.07395e-05	32.4045	0.178483	0.000264918	0.000679639	2.71009e-05	5.84763e-05	0.613309	1	0.0702032	0.233796	0.00575775	0.0152038	1	7.61097	7.64884	7.80792	7.79126	7.65818	7.65262	7.25858	7.30814
Oleoylcarnitine	HILICPOS	C25 H47 N O4	425.35	426.358	3.458	4			7.36798	-0.234022	0.726098	0.259129	0.96012	0.493151	-0.466969	-3.7755	11.7142	4.18055	15.4897	7.95605	-7.53364	0.00374419	4.3108e-07	0.00196011	3.15684e-08	1.37498e-05	2.19275e-05	2.08901e-07	88.1564	0.0354005	2.77653e-06	0.00294262	3.45677e-07	3.53482e-05	0.000410456	1	0.000258217	1	1.89095e-05	0.00823612	0.0131346	7.54638	7.573	7.81343	7.80566	7.54798	7.75033	6.82451	7.42023
PAF C-18:1	RPPOS	C28 H56 N O7 P	549.379	550.387	13.916	4			7.80774	0.0539747	0.0693904	0.720268	0.0154157	0.666294	0.650878	0.500292	0.643181	6.67618	0.142889	6.17589	6.033	0.627885	0.53483	6.01369e-05	0.889266	0.000112916	0.000135987	0.000166525	19.9658	0.769127	0.5731	0.000126838	0.896751	0.000223009	0.00185128	1	1	0.036022	1	0.0676369	0.0814564	7.88673	8.12807	8.025	8.00913	8.04113	7.85988	7.85942	7.04243
PC	HILICPOS	C44 H84 N O8 P	785.593	786.6	4.57	4			9.33376	0.128749	0.490289	0.39405	0.361541	0.265301	-0.0962398	2.4279	9.24571	7.43085	6.81781	5.00296	-1.81486	0.0359829	3.68755e-06	2.46364e-05	5.06018e-05	0.000564498	0.100146	1.16311e-05	36.9002	0.131425	1.46348e-05	5.9266e-05	0.00010864	0.000954714	0.292077	1	0.00220884	0.0147572	0.0303105	0.338135	1	9.66048	9.54471	9.52958	9.38382	9.5559	9.46145	9.15552	9.25268
PC(18:1/0:0)	HILICPOS	C26 H52 N O7 P	521.348	522.355	6.387	4			8.75516	-0.0460441	0.105345	0.488604	0.151389	0.534648	0.383259	-0.836333	1.91345	8.87487	2.74978	9.7112	6.96142	0.422843	0.0852437	5.30001e-06	0.020803	2.37743e-06	4.25819e-05	9.16815e-06	38.909	0.607393	0.105064	1.67974e-05	0.0274471	8.6834e-06	0.000689366	1	1	0.00317471	1	0.00142408	0.0255066	8.80242	8.93426	8.97236	8.98244	8.93974	8.85974	8.70904	8.36043
PC(18:3(9Z,12Z,15Z)/18:2(9Z,12Z))	HILICPOS	C44 H78 N O8 P	779.544	780.551	4.727	4			8.58438	0.25302	0.441342	0.393767	0.188322	0.140747	-0.0475751	3.95279	6.89484	6.1516	2.94205	2.19881	-0.743238	0.00281321	4.61141e-05	0.000116519	0.0150019	0.0530115	0.474735	0.000196941	19.1747	0.0313968	0.000119577	0.000225874	0.0201483	0.0630038	0.686875	1	0.0276223	0.0697951	1	1	1	8.97082	8.79322	8.68964	8.50212	8.80521	8.61842	8.46941	8.52161
PC(O-14:0/18:0)	HILICPOS	C40 H82 N O7 P	719.583	720.59	4.85	4			7.51108	-0.16954	-0.186795	-0.195074	-0.0172556	-0.0255345	-0.00827886	-1.01553	-1.11889	-1.16848	-0.10336	-0.15295	-0.0495898	0.334209	0.289796	0.270184	0.919757	0.881534	0.961443	0.621488	0.614185	0.532423	0.325071	0.287461	0.922838	0.891957	0.984526	1	1	1	1	1	1	7.6651	7.53042	7.60567	7.43771	6.92417	7.58492	7.60516	7.60852
PC(P-15:0/0:0)	HILICPOS	C23 H48 N O6 P	465.322	466.329	6.24	4			7.62796	-0.134163	0.690139	0.625132	0.824302	0.759295	-0.0650067	-2.90126	14.9241	13.5184	17.8254	16.4196	-1.40576	0.0160776	4.48773e-08	1.13803e-07	8.29667e-09	1.81537e-08	0.190623	9.86008e-09	167.203	0.0764322	6.33565e-07	8.85302e-07	1.60313e-07	2.68248e-07	0.424257	1	2.68815e-05	6.81682e-05	4.96971e-06	1.08741e-05	1	7.88567	7.95135	7.99384	8.11392	7.93268	8.06442	7.1708	7.29398
PC(P-16:0/16:0)	HILICPOS	C40 H80 N O7 P	717.567	718.574	4.786	4			8.16847	0.19126	0.44986	0.477654	0.2586	0.286394	0.0277936	3.50966	8.25502	8.76504	4.74536	5.25537	0.510017	0.0057882	9.99277e-06	5.9149e-06	0.000825078	0.000392795	0.621301	1.54752e-05	34.6144	0.0412754	3.25308e-05	1.85499e-05	0.00141611	0.000683965	0.795212	1	0.00598567	0.00354303	0.494222	0.235284	1	8.50224	8.41959	8.34717	8.1629	8.42265	8.26063	8.04213	8.01515
PC(P-16:0/18:4(6Z,9Z,12Z,15Z))	HILICPOS	C42 H76 N O7 P	737.536	738.544	5.336	4			6.47429	0.0895116	1.01921	0.984616	0.929694	0.895104	-0.0345894	1.30909	14.9057	14.3998	13.5966	13.0907	-0.505862	0.220294	4.54053e-08	6.28806e-08	1.07817e-07	1.53712e-07	0.624109	3.14498e-08	131.289	0.421586	6.33565e-07	5.44591e-07	8.17502e-07	9.69196e-07	0.795407	1	2.71978e-05	3.76655e-05	6.45826e-05	9.20736e-05	1	7.03746	6.95209	6.96429	6.93733	7.00331	6.8227	5.97585	6.01584
PC(o-18:2(9Z,12Z)/18:2(9Z,12Z))	HILICPOS	C44 H82 N O7 P	767.583	768.59	4.257	4			7.68743	0.227544	0.876694	0.881774	0.64915	0.65423	0.0050799	3.86805	14.903	14.9894	11.035	11.1213	0.0863538	0.00322357	4.54813e-08	4.30658e-08	7.46298e-07	6.94884e-07	0.93292	5.26361e-08	117.868	0.0332917	6.33565e-07	4.61803e-07	3.36115e-06	3.24639e-06	0.978816	1	2.72433e-05	2.57964e-05	0.000447033	0.000416235	1	8.26695	8.17267	8.0148	7.97113	8.11217	7.88322	7.324	7.39621
PE(O-16:0/0:0)	RPPOS	C21 H46 N O6 P	439.306	440.314	13.69	4			7.4314	0.615264	-0.137785	1.56215	-0.75305	0.946886	1.69994	4.30147	-0.963291	10.9214	-5.26476	6.61992	11.8847	0.00162254	0.358512	8.20366e-07	0.000387601	6.44499e-05	3.77249e-07	1.41372e-06	58.5824	0.0226023	0.399161	3.50999e-06	0.000693054	0.000132211	1.73825e-05	0.971901	1	0.000491399	0.232173	0.0386055	0.000225972	7.80476	8.01508	7.10481	7.34281	8.00406	7.5305	7.95922	6.07496
PE(P-19:1(12Z)/0:0)	HILICPOS	C24 H48 N O6 P	477.322	478.329	6.227	4			6.84386	-0.0247212	0.663473	0.602962	0.688194	0.627683	-0.060511	-0.589844	15.8303	14.3866	16.4202	14.9764	-1.44378	0.568612	2.56868e-08	6.34277e-08	1.8148e-08	4.34195e-08	0.179921	1.25627e-08	158.987	0.715543	4.66255e-07	5.44591e-07	2.52806e-07	4.22854e-07	0.408256	1	1.53864e-05	3.79932e-05	1.08706e-05	2.60083e-05	1	7.17322	7.16115	7.14208	7.2034	7.12849	7.19154	6.46687	6.54374
PG(18:1(9Z)/18:2(9Z,12Z))	HILICNEG	C42 H77 O10 P	772.526	771.519	2.15	4			6.61503	0.164542	1.28093	1.33418	1.11639	1.16964	0.0532502	3.04236	23.6842	24.6688	20.6419	21.6264	0.98459	0.0126568	5.39426e-10	3.63728e-10	2.0321e-09	1.29734e-09	0.348451	2.93799e-10	345.585	0.065384	4.03895e-08	1.24192e-08	5.53284e-08	4.5712e-08	0.581399	1	3.23116e-07	2.17873e-07	1.21723e-06	7.77105e-07	1	7.3501	7.28035	7.22781	7.06557	7.29938	7.14282	6.08292	5.94859
PI(12:0/13:0)	HILICPOS	C34 H65 O13 P	712.414	713.422	0.827	4			5.94471	0.0946688	0.304617	-0.0993985	0.209948	-0.194067	-0.404015	0.220185	0.708493	-0.231186	0.488308	-0.451371	-0.939679	0.830235	0.495106	0.821914	0.636047	0.661522	0.36991	0.809805	0.321511	0.909376	0.53629	0.83304	0.663749	0.695178	0.60211	1	1	1	1	1	1	6.01269	5.94196	6.55078	4.72351	6.10439	6.50074	5.70801	5.9323
PS(16:0/0:0)	RPNEG	C22 H44 N O9 P	497.278	496.27	14.542	4			7.00289	-0.0437221	0.357728	0.43406	0.40145	0.477782	0.0763315	-0.771132	6.3093	7.65557	7.08043	8.4267	1.34627	0.458773	9.51544e-05	1.91264e-05	3.69765e-05	8.35269e-06	0.208454	1.14996e-05	36.994	0.631736	0.00022352	4.77363e-05	8.23381e-05	2.32339e-05	0.438207	1	0.0569975	0.0114567	0.022149	0.00500326	1	7.1536	7.25254	7.26406	7.16162	7.16358	7.27521	6.92759	6.8013
PS(19:0/0:0)	HILICNEG	C25 H50 N O9 P	539.322	538.315	6.336	4			7.30405	0.298504	0.0228779	0.368112	-0.275626	0.0696079	0.345234	1.74121	0.13345	2.14724	-1.60776	0.406032	2.01379	0.112807	0.896532	0.0578077	0.139512	0.693422	0.0722251	0.12869	2.4109	0.282724	0.908362	0.0682974	0.16548	0.726153	0.260619	1	1	1	1	1	1	7.3851	7.53961	6.66124	7.46702	7.50455	7.40549	7.41427	7.07147
PS(20:3(8Z,11Z,14Z)/0:0)	RPNEG	C26 H46 N O9 P	547.289	546.282	13.503	4			7.79337	0.143629	0.193252	0.689045	0.0496236	0.545417	0.495793	1.31018	1.76284	6.28546	0.452665	4.97528	4.52261	0.21994	0.108943	9.80934e-05	0.660621	0.000587726	0.00115441	0.000538529	14.9572	0.421586	0.131038	0.000193283	0.688195	0.000986129	0.0108046	1	1	0.058758	1	0.352048	0.691491	7.9778	8.12299	7.97019	7.9356	8.04877	7.81288	7.81517	7.06446
PS(21:0/0:0)	RPNEG	C27 H54 N O9 P	567.354	566.346	13.484	4			8.71641	0.0281568	0.211069	0.686979	0.182912	0.658822	0.47591	0.518266	3.88503	12.6448	3.36676	12.1266	8.75979	0.615743	0.00313657	2.12315e-07	0.00733807	3.13106e-07	5.94614e-06	6.87982e-07	68.396	0.757351	0.00513335	1.36749e-06	0.0104159	1.75281e-06	0.000169606	1	1	0.000127177	1	0.00018755	0.00356173	8.89107	9.04799	8.92418	8.96061	8.90482	8.87462	8.74067	8.16264
PS(O-16:0/19:1(9Z))	HILICPOS	C41 H80 N O9 P	761.557	744.554	5.692	4			7.9914	-0.00751592	0.231404	0.126705	0.23892	0.134221	-0.104699	-0.119598	3.68223	2.0162	3.80183	2.1358	-1.66603	0.907212	0.0043585	0.071937	0.00358767	0.0589272	0.12722	0.0102379	6.57158	0.941803	0.0068885	0.0831859	0.00542517	0.0693466	0.341726	1	1	1	1	1	1	8.10647	7.98358	8.11117	8.08799	8.1471	8.06054	7.84492	7.94984
PS(O-16:0/20:1(11Z))	HILICPOS	C42 H82 N O9 P	775.572	776.58	5.636	4			7.20529	0.129282	0.910647	0.74902	0.781365	0.619739	-0.161627	1.9669	13.8546	11.3956	11.8877	9.42874	-2.459	0.0780571	9.03877e-08	5.55654e-07	3.76357e-07	3.09646e-06	0.0341308	1.56918e-07	93.6576	0.212528	9.84404e-07	2.65497e-06	1.97752e-06	1.05385e-05	0.169867	1	5.41422e-05	0.000332837	0.000225438	0.00185478	1	7.54744	7.70947	7.64457	7.38953	7.70067	7.53563	6.80793	6.90378
PS(O-18:0/0:0)	HILICPOS	C24 H50 N O8 P	511.327	512.334	6.656	4			6.70258	-0.0814967	-0.332818	-0.120319	-0.251321	-0.0388227	0.212498	-0.941559	-3.84516	-1.39009	-2.9036	-0.448532	2.45507	0.368993	0.00334485	0.19519	0.0160139	0.6635	0.0343594	0.0188023	5.37726	0.560982	0.00544447	0.212585	0.0213163	0.696036	0.169867	1	1	1	1	1	1	6.63868	6.63178	6.75665	6.57035	6.43629	6.62425	6.78912	6.70685
PS(O-18:0/14:0)	HILICPOS	C38 H76 N O9 P	721.526	722.533	5.819	4			6.7251	0.385362	0.297247	0.405339	-0.0881153	0.0199766	0.108092	3.3744	2.60283	3.54933	-0.771576	0.174924	0.946501	0.00724524	0.0267201	0.00542127	0.458522	0.864691	0.366591	0.018773	5.38014	0.0482211	0.0355674	0.00755195	0.496949	0.876396	0.598332	1	1	1	1	1	1	6.9963	6.94885	6.84629	6.71142	7.0461	6.27746	6.72015	6.6208
Palmitate	RPNEG	C16 H32 O2	256.24	255.233	14.047	3	73.3		7.41421	-0.096016	0.293585	0.341959	0.389601	0.437975	0.048374	-3.19793	9.7782	11.3894	12.9761	14.5873	1.61116	0.00973554	2.23507e-06	5.58474e-07	1.66854e-07	5.56646e-08	0.138768	9.89725e-08	103.22	0.0579505	9.92101e-06	2.65497e-06	1.1488e-06	5.05198e-07	0.363437	1	0.00133881	0.000334526	9.99457e-05	3.33431e-05	1	7.56576	7.54353	7.66473	7.61585	7.53797	7.65474	7.22826	7.24005
Palmitoleamide	RPPOS	C16 H31 N O	253.241	254.248	13.148	4			6.34387	-0.0851949	0.531629	0.286938	0.616824	0.372133	-0.244691	-0.483069	3.01442	1.62699	3.49749	2.11005	-1.38744	0.639631	0.0132698	0.135344	0.00590588	0.0615223	0.195972	0.0219416	5.09616	0.777158	0.0189253	0.150971	0.00848351	0.0721494	0.426862	1	1	1	1	1	1	6.48623	6.65143	6.58661	6.5976	6.44399	6.65303	6.22064	5.89993
Palmitoleate	RPPOS	C16 H30 O2	254.225	255.232	12.133	3	74.1	78.3	7.98766	-0.0370531	0.389012	0.400604	0.426065	0.437657	0.0115925	-1.376	14.4463	14.8768	15.8223	16.2528	0.430498	0.199376	6.10015e-08	4.62452e-08	2.58116e-08	2.00049e-08	0.676125	1.30373e-08	157.764	0.394146	7.75875e-07	4.61803e-07	3.09223e-07	2.72339e-07	0.829667	1	3.65399e-05	2.77009e-05	1.54611e-05	1.19829e-05	1	8.15784	8.19091	8.22413	8.18736	8.17865	8.22707	7.75609	7.77741
Palmitoyl Serinol	HILICPOS	C19 H39 N O3	329.293	330.3	3.587	4			6.82309	0.116319	0.165959	0.183772	0.0496405	0.0674536	0.0178131	0.850543	1.21352	1.34378	0.36298	0.493232	0.130253	0.415271	0.253298	0.209231	0.724308	0.632686	0.898995	0.556413	0.732299	0.599391	0.289552	0.225413	0.745464	0.668394	0.962596	1	1	1	1	1	1	6.93571	6.96936	7.12462	6.47076	6.91372	6.87445	6.60531	6.78254
Palmitoyl sphingomyelin	HILICPOS	C39 H79 N2 O6 P	702.567	703.574	6.193	2	98.1		8.74758	-0.0414302	0.57817	0.526161	0.6196	0.567591	-0.052009	-0.828891	11.5674	10.5269	12.3963	11.3558	-1.04054	0.426845	4.84202e-07	1.14727e-06	2.55329e-07	5.73845e-07	0.323018	2.08766e-07	88.1685	0.610488	3.05302e-06	4.61219e-06	1.50015e-06	2.81749e-06	0.555999	1	0.000290037	0.000687217	0.000152942	0.000343733	1	9.03979	9.05221	9.12524	8.9552	8.94791	9.08377	8.47598	8.52432
Palmitoylcarnitine	HILICPOS	C23 H45 N O4	399.335	400.342	3.629	2	98.8	90.1	7.60999	-0.12695	0.170553	-0.102361	0.297503	0.0245896	-0.272914	-2.00555	2.69438	-1.61709	4.69993	0.388464	-4.31147	0.0732196	0.0228615	0.137476	0.000883064	0.705958	0.00159753	0.00343177	9.12098	0.203993	0.0307731	0.153064	0.00149361	0.736705	0.0142824	1	1	1	0.528955	1	0.956919	7.59232	7.60126	7.72283	7.74537	7.59231	7.69854	7.41451	7.82815
Panthenol	RPPOS	C9 H19 N O4	205.131	206.139	8.419	4			7.28927	-0.0633879	0.341744	0.883975	0.405132	0.947363	0.542231	-0.215039	1.15934	2.99882	1.37438	3.21386	1.83948	0.834135	0.273717	0.0136251	0.19986	0.00947833	0.0962128	0.0342703	4.3308	0.909376	0.309352	0.0177422	0.232458	0.0130518	0.288157	1	1	1	1	1	1	7.61222	7.59094	7.62634	7.6337	7.53641	7.66969	7.22989	7.14187
Pentadecanoyl-EA	HILICPOS	C17 H35 N O2	285.267	286.274	1.347	4			7.39436	-0.0500449	0.313411	0.3478	0.363456	0.397844	0.0343885	-1.21654	7.61872	8.45467	8.83526	9.67121	0.835952	0.252197	1.99297e-05	8.11448e-06	5.51335e-06	2.4671e-06	0.423047	2.79003e-06	50.5498	0.453098	5.82336e-05	2.37232e-05	1.77553e-05	8.90237e-06	0.639912	1	0.0119379	0.00486057	0.00330249	0.00147779	1	7.56655	7.57571	7.67095	7.53114	7.49919	7.58951	7.22195	7.1826
Unknown 82	RPPOS	C6 H6 O	94.0418	95.0491	3.91	4			7.39667	-0.119865	0.193177	0.156025	0.313042	0.275889	-0.0371527	-3.21203	5.17658	4.181	8.38861	7.39303	-0.995583	0.0095076	0.000439441	0.00195871	8.68946e-06	2.57229e-05	0.343341	2.86995e-05	30.102	0.0575258	0.000863034	0.00294262	2.51448e-05	5.85857e-05	0.576184	1	0.263225	1	0.00520498	0.015408	1	7.42579	7.46411	7.5783	7.59454	7.4721	7.54876	7.2864	7.27819
Phenylacetaldehyde	RPPOS	C8 H8 O	120.057	103.054	3.91	4			8.40663	-0.119111	0.175234	0.15062	0.294345	0.269732	-0.0246137	-3.65317	5.37446	4.61955	9.02764	8.27273	-0.754908	0.00457072	0.000332073	0.000996549	4.55773e-06	9.80838e-06	0.468015	1.35193e-05	35.6795	0.0369981	0.00066749	0.00160036	1.50833e-05	2.62287e-05	0.682094	1	0.198912	0.596933	0.00273008	0.00587522	1	8.4521	8.44061	8.59001	8.56891	8.48225	8.57338	8.30532	8.29311
Phenylacetate	RPPOS	C8 H8 O2	136.052	119.049	1.733	4			8.02303	-0.126339	0.099824	0.0767554	0.226163	0.203095	-0.0230686	-3.52557	2.78565	2.14191	6.31122	5.66748	-0.643743	0.00563803	0.0195708	0.0583273	9.4922e-05	0.000221561	0.53448	0.000392621	16.1906	0.0406889	0.0270112	0.0686405	0.000190161	0.000400951	0.72928	1	1	1	0.0568583	0.132715	1	7.99831	8.02011	8.1596	8.14118	8.08833	8.18499	7.96759	7.95165
Phenylacetylglycine	RPPOS	C10 H11 N O3	193.074	194.081	6.174	2	98.9	96.4	8.16267	-0.131765	0.0486705	0.0694443	0.180436	0.201209	0.0207738	-3.06245	1.13119	1.61401	4.19363	4.67645	0.48282	0.0122342	0.284833	0.138146	0.00192024	0.000914719	0.639801	0.00385043	8.82535	0.0645198	0.320705	0.153524	0.00302691	0.00148086	0.805128	1	1	1	1	0.547917	1	8.13123	8.11481	8.29904	8.26409	8.23173	8.30994	8.1894	8.07699
Phenylethyl alcohol	HILICPOS	C8 H10 O	122.073	123.08	0.824	4			7.73344	-0.0843628	0.379553	0.404244	0.463916	0.488607	0.0246912	-1.58826	7.14566	7.6105	8.73391	9.19876	0.464849	0.143857	3.42483e-05	2.01136e-05	6.10299e-06	3.85831e-06	0.652171	4.54315e-06	45.4362	0.328894	9.24086e-05	4.95804e-05	1.90401e-05	1.26985e-05	0.813855	1	0.0205147	0.012048	0.00365569	0.00231113	1	7.8802	7.9073	7.99043	7.98345	7.93741	8.00411	7.58812	7.54992
Unknown 83	RPNEG	C18 H36 O5	332.256	331.249	11.346	4			8.02696	-0.0905308	0.315124	0.346758	0.405655	0.437289	0.0316343	-3.1742	11.0489	12.1581	14.2231	15.3323	1.10916	0.0101321	7.37737e-07	3.05673e-07	7.06303e-08	3.47741e-08	0.293772	4.87802e-08	119.763	0.0589238	4.13532e-06	1.7112e-06	5.8138e-07	4.0057e-07	0.536491	1	0.000441905	0.000183098	4.23076e-05	2.08297e-05	1	8.17218	8.1718	8.27474	8.28438	8.16541	8.22187	7.82936	7.79713
Phosphatidylserine	HILICNEG	C42 H82 N O10 P	791.568	790.561	4.835	4			7.54965	0.160827	0.572665	0.556395	0.411837	0.395567	-0.0162703	3.49137	12.4319	12.0787	8.94049	8.58728	-0.353209	0.00596603	2.48627e-07	3.24794e-07	4.96613e-06	7.08127e-06	0.731393	3.77706e-07	77.7389	0.042043	1.95957e-06	1.72693e-06	1.62553e-05	2.05907e-05	0.862686	1	0.000148927	0.000194552	0.00297471	0.00424168	1	7.91792	7.85764	7.77705	7.64783	7.84081	7.709	7.338	7.36678
Phosphocreatine	RPPOS	C4 H10 N3 O5 P	211.036	212.043	0.769	4			9.02837	-0.0397921	-0.316399	-0.298738	-0.276607	-0.258945	0.0176618	-1.07538	-8.55065	-8.07335	-7.47528	-6.99797	0.477307	0.307906	7.35151e-06	1.21185e-05	2.34235e-05	4.07681e-05	0.643584	7.43963e-06	40.7547	0.506692	2.63686e-05	3.25017e-05	5.68042e-05	8.81592e-05	0.807907	1	0.00440355	0.00725896	0.0140306	0.0244201	1	8.86568	8.8551	8.88016	8.87073	8.87315	8.96241	9.22779	9.14306
Pimelate	RPNEG	C7 H12 O4	160.074	159.066	6.228	2	93.3	81.2	8.10423	-0.0352381	0.360318	0.418158	0.395556	0.453396	0.0578403	-1.4142	14.4605	16.7818	15.8747	18.196	2.32128	0.188203	6.04384e-08	1.4751e-08	2.50142e-08	6.81518e-09	0.0431131	6.87621e-09	180.203	0.380856	7.75875e-07	2.2656e-07	3.07307e-07	1.45796e-07	0.189888	1	3.62026e-05	8.83585e-06	1.49835e-05	4.0823e-06	1	8.28142	8.30042	8.31845	8.31921	8.28827	8.33817	7.91421	7.86187
Platelet-activating factor	RPPOS	C26 H54 N O7 P	523.364	524.371	13.859	4			8.58903	0.256906	-0.0891905	0.651973	-0.346097	0.395067	0.741164	2.62019	-0.909653	6.64947	-3.52984	4.02928	7.55912	0.0259416	0.384779	6.21446e-05	0.00559843	0.00248983	2.13072e-05	9.25618e-05	22.9573	0.107166	0.422903	0.000129768	0.00813946	0.00377572	0.000410456	1	1	0.0372246	1	1	0.012763	8.6755	8.89742	8.58838	8.62235	8.80893	8.40039	8.80622	7.93467
Unknown 84	RPPOS	C8 H15 N O2 S	189.082	190.09	6.111	4			6.79944	-0.0992524	0.21655	0.0737507	0.315802	0.173003	-0.142799	-1.2389	2.70305	0.920581	3.94195	2.15948	-1.78247	0.244163	0.0225265	0.379319	0.0028625	0.0566328	0.105544	0.0174952	5.51139	0.444996	0.0303905	0.39653	0.0044306	0.0671446	0.303947	1	1	1	1	1	1	6.74621	6.85839	6.95101	6.87448	6.93699	7.01387	6.80567	6.81463
Propionylcarnitine	RPPOS	C10 H19 N O4	217.131	218.138	2.488	2	98.5	94.3	9.10098	-0.0888295	0.612224	0.76152	0.701054	0.850349	0.149295	-1.21531	8.37608	10.4186	9.59139	11.634	2.04257	0.252645	8.80349e-06	1.26019e-06	2.65731e-06	4.59277e-07	0.0688532	6.77715e-07	68.6166	0.453098	3.01331e-05	4.90163e-06	9.76522e-06	2.37161e-06	0.256461	1	0.00527329	0.000754851	0.00159173	0.000275107	1	9.3958	9.41273	9.54048	9.47954	9.45809	9.51308	8.66604	8.58804
Putrescine	HILICPOS	C4 H12 N2	88.1	89.1073	9.618	2	99.8		7.23671	0.112948	0.134499	0.226842	0.0215511	0.113894	0.0923432	1.00983	1.20251	2.02812	0.19268	1.01829	0.825608	0.3368	0.257346	0.0705273	0.851134	0.332961	0.428619	0.30325	1.38912	0.533713	0.292505	0.0820308	0.862655	0.360658	0.643465	1	1	1	1	1	1	7.36908	7.11462	7.44942	7.15626	7.58215	7.12133	7.2396	7.16018
Pyridoxal	RPPOS	C8 H9 N O3	167.058	168.065	1.095	2	93.9	97.1	7.7497	-0.106157	0.396819	0.512663	0.502976	0.618819	0.115843	-2.17186	8.11851	10.4885	10.2904	12.6604	2.37003	0.0554683	1.15476e-05	1.18594e-06	1.41003e-06	2.09897e-07	0.0396958	4.35798e-07	75.4052	0.175048	3.6711e-05	4.73586e-06	5.66849e-06	1.23263e-06	0.181692	1	0.006917	0.000710379	0.000844605	0.000125728	1	7.9344	7.88989	8.08969	8.01339	8.02731	8.067	7.45717	7.44327
Pyridoxal 5'-phosphate	RPNEG	C8 H10 N O6 P	247.025	246.017	1.73	4			7.49431	-0.0657723	0.398953	0.440437	0.464726	0.506209	0.0414838	-1.47919	8.9723	9.90525	10.4515	11.3844	0.932953	0.170422	4.81261e-06	1.99003e-06	1.22468e-06	5.60693e-07	0.373205	6.13852e-07	70.0857	0.364059	1.80366e-05	7.13788e-06	5.0592e-06	2.79291e-06	0.603993	1	0.00288275	0.00119203	0.000733583	0.000335855	1	7.69073	7.73156	7.71474	7.75708	7.64087	7.78865	7.25625	7.21898
Pyridoxine	RPPOS	C8 H11 N O3	169.074	170.081	1.426	2	99.7	97.2	9.11446	-0.0813601	0.314399	0.351336	0.395759	0.432696	0.0369369	-2.54638	9.83994	10.996	12.3863	13.5424	1.15604	0.0294162	2.11211e-06	7.7087e-07	2.57245e-07	1.1193e-07	0.275005	1.56355e-07	93.7288	0.115923	9.51245e-06	3.37045e-06	1.50015e-06	7.70644e-07	0.519907	1	0.00126516	0.000461751	0.00015409	6.70461e-05	1	9.26615	9.21344	9.34211	9.32419	9.30207	9.35943	8.97373	8.91804
Pyruvate	RPNEG	C3 H4 O3	88.016	87.0088	0.995	2	99.9		8.59825	-0.0721911	0.35167	0.362864	0.423861	0.435055	0.0111942	-1.31463	6.40408	6.60793	7.71871	7.92256	0.203851	0.218494	8.43791e-05	6.54123e-05	1.78308e-05	1.42583e-05	0.84263	1.51136e-05	34.7987	0.420829	0.000201367	0.000136048	4.56437e-05	3.60722e-05	0.929624	1	0.0505431	0.039182	0.0106806	0.00854074	1	8.74522	8.68799	8.86259	8.78411	8.84328	8.84638	8.49667	8.39674
R-4'-Phosphopantothenoyl-L-cysteine	HILICNEG	C12 H23 N2 O9 P S	402.086	401.079	3.407	4			7.28906	-0.182205	0.477756	0.527586	0.659961	0.709791	0.0498301	-2.87375	7.53517	8.32109	10.4089	11.1948	0.785921	0.0168471	2.18897e-05	9.3234e-06	1.27092e-06	6.54164e-07	0.450453	1.13466e-06	61.4276	0.0786369	6.36503e-05	2.62193e-05	5.18389e-06	3.15412e-06	0.666225	1	0.013112	0.00558472	0.000761281	0.000391845	1	7.44316	7.42816	7.69678	7.65444	7.61321	7.67993	7.11361	6.94088
Riboflavin	HILICPOS	C17 H20 N4 O6	376.138	377.145	6.875	4			6.79744	-0.114254	0.464889	0.410887	0.579143	0.525141	-0.0540018	-1.93405	7.86942	6.95531	9.80347	8.88935	-0.914118	0.0824038	1.51077e-05	4.28937e-05	2.18383e-06	5.22426e-06	0.382541	3.42581e-06	48.3348	0.221345	4.64076e-05	9.48092e-05	8.27919e-06	1.60014e-05	0.605616	1	0.00904948	0.0256933	0.00130811	0.00312933	1	6.96192	7.00484	7.04373	7.10818	6.99672	7.15433	6.47113	6.63405
S(6)-acetyldihydrolipoamide	RPPOS	C10 H19 N O2 S2	249.086	250.093	4.105	4			7.05662	-0.231452	-0.213974	-0.283482	0.0174772	-0.0520302	-0.0695073	-1.45102	-1.34145	-1.77721	0.109568	-0.326189	-0.435757	0.177943	0.209957	0.106445	0.914957	0.751123	0.672431	0.350642	1.22862	0.368657	0.243258	0.120076	0.919563	0.774394	0.829667	1	1	1	1	1	1	6.79302	6.86712	7.1096	7.04819	6.96305	7.15976	7.10006	7.57096
S-(Hydroxyphenylacetothiohydroximoyl)-L-cysteine	RPPOS	C11 H14 N2 O4 S	270.067	271.075	4.044	4			8.20879	-0.0319485	0.666963	0.608746	0.698911	0.640695	-0.0582167	-0.396869	8.2851	7.56193	8.68197	7.9588	-0.723176	0.699948	9.6817e-06	2.12401e-05	6.43155e-06	1.3709e-05	0.486432	5.14842e-06	44.2042	0.812417	3.20406e-05	5.19298e-05	1.95558e-05	3.53482e-05	0.6954	1	0.00579934	0.0127228	0.0038525	0.00821167	1	8.481	8.51929	8.54513	8.54649	8.55892	8.56343	7.97536	7.82145
S-3-oxodecanoyl cysteamine	RPPOS	C12 H23 N O2 S	245.145	246.152	10.927	4			7.73868	-0.14748	0.285173	0.201826	0.432652	0.349306	-0.0833465	-2.60675	5.04051	3.56734	7.64726	6.17409	-1.47318	0.0265421	0.000534538	0.00526273	1.93043e-05	0.00011318	0.172005	7.72907e-05	23.9497	0.108804	0.00102954	0.00734819	4.79805e-05	0.000223009	0.404044	1	0.320188	1	0.0115633	0.0677948	1	7.75248	7.90124	7.96282	7.88675	7.81695	8.06353	7.60008	7.64573
Adenosyl-L-homocysteine	RPPOS	C14 H20 N6 O5 S	384.122	385.129	2.239	2	99.8	95.2	8.02542	-0.0168544	0.392556	0.194762	0.409411	0.211616	-0.197795	-0.168036	3.91374	1.94175	4.08178	2.10979	-1.97199	0.869964	0.00299505	0.0813648	0.0022907	0.0615499	0.0774032	0.00713475	7.35281	0.923951	0.00492867	0.0931883	0.00358258	0.0721494	0.260646	1	1	1	1	1	1	8.21869	8.18212	8.09773	8.18952	8.10331	8.26743	7.8798	8.12048
Methyl-5'-thioadenosine	HILICPOS	C11 H15 N5 O3 S	297.089	298.097	2.175	2	99.7	97.9	8.82246	-0.0615704	1.046	0.951331	1.10757	1.0129	-0.094667	-0.967059	16.429	14.9421	17.3961	15.9092	-1.48689	0.356717	1.80553e-08	4.43694e-08	1.04712e-08	2.45042e-08	0.168415	7.84418e-09	175.342	0.549961	4.00561e-07	4.61803e-07	1.75786e-07	3.05791e-07	0.400321	1	1.08151e-05	2.65773e-05	6.27228e-06	1.4678e-05	1	9.28112	9.29888	9.38551	9.32614	9.33921	9.39227	8.37365	8.44733
methylglutathione	RPPOS	C11 H19 N3 O6 S	321.099	322.107	2.186	4			8.07107	-0.069074	0.506977	0.427227	0.576051	0.496301	-0.07975	-0.804513	5.90481	4.97595	6.70932	5.78047	-0.928857	0.440135	0.000161044	0.000587146	5.77433e-05	0.000190158	0.375221	8.7531e-05	23.261	0.616371	0.000354652	0.000982403	0.000121362	0.0003494	0.604187	1	0.0964655	0.3517	0.0345882	0.113904	1	8.40855	8.35688	8.21915	8.43037	8.09661	8.41975	7.82315	7.81176
SM(d16:1/17:0)	HILICPOS	C38 H77 N2 O6 P	688.552	689.559	6.207	4			7.57569	0.00269907	0.486711	0.436038	0.484012	0.433339	-0.0506733	0.0589029	10.6217	9.51582	10.5628	9.45691	-1.10586	0.95421	1.0574e-06	2.85225e-06	1.11229e-06	3.01502e-06	0.29513	7.26598e-07	67.6005	0.974578	5.46021e-06	9.81896e-06	4.69197e-06	1.03458e-05	0.537334	1	0.000633384	0.0017085	0.00066626	0.001806	1	7.8386	7.8223	7.8953	7.70124	7.76025	7.81652	7.3326	7.38928
SM(d16:1/18:1)	HILICPOS	C39 H77 N2 O6 P	700.552	701.559	6.196	4			8.2371	0.0578823	0.121596	0.0331901	0.063714	-0.0246922	-0.0884062	0.255277	0.536272	0.146377	0.280996	-0.108899	-0.389895	0.803774	0.6037	0.886583	0.784542	0.915475	0.704933	0.956501	0.102836	0.895867	0.640029	0.89281	0.804693	0.918541	0.847512	1	1	1	1	1	1	8.30952	8.29833	8.32751	8.12857	8.26296	8.24108	8.46855	8.52521
SM(d18:0/14:0)	HILICPOS	C37 H77 N2 O6 P	676.552	677.559	6.142	4			6.9248	0.316184	0.460322	0.590055	0.144138	0.273872	0.129733	6.42699	9.35685	11.9939	2.92986	5.56692	2.63706	8.19771e-05	3.31528e-06	3.46657e-07	0.0153154	0.000254221	0.0252065	2.20479e-06	53.2066	0.00204601	1.35092e-05	1.80563e-06	0.0204775	0.000455923	0.136024	0.0491043	0.00198585	0.000207647	1	0.152278	1	7.29842	7.2854	7.02937	6.83783	7.21548	6.98355	6.83465	6.71693
Spermidine	RPPOS	C7 H19 N3	145.158	146.165	0.65	2	99.3	97.9	9.28653	-0.0337269	0.159998	0.183835	0.193725	0.217562	0.0238377	-1.06425	5.04869	5.80089	6.11294	6.86513	0.752193	0.312675	0.000528239	0.000185012	0.000122514	4.77918e-05	0.469572	7.36343e-05	24.2227	0.511728	0.00102069	0.000344168	0.000239823	0.000101876	0.682704	1	0.316415	0.110822	0.0733857	0.0286273	1	9.36715	9.36016	9.34935	9.43663	9.36484	9.40736	9.20693	9.15483
Stearamide	RPPOS	C18 H37 N O	283.287	284.295	14.066	2	99.6		7.86101	0.0215682	0.758915	0.182669	0.737347	0.161101	-0.576246	0.235198	8.27587	1.99198	8.04068	1.75678	-6.28389	0.818884	9.776e-06	0.0748845	1.25506e-05	0.110013	9.82895e-05	2.93159e-05	29.9566	0.903337	3.21749e-05	0.0864273	3.29728e-05	0.126241	0.00143599	1	0.00585582	1	0.00751779	1	0.0588754	8.16934	7.9164	8.06177	8.07896	8.21967	8.09996	7.28817	8.08852
Stearate	RPNEG	C18 H36 O2	284.272	283.264	14.567	3	77.5		7.38556	-0.0473656	0.408715	0.416698	0.45608	0.464064	0.00798332	-1.28647	11.1009	11.3177	12.3874	12.6042	0.216831	0.227765	7.06689e-07	5.91802e-07	2.57042e-07	2.18766e-07	0.832776	1.52514e-07	94.2226	0.426349	4.0485e-06	2.79125e-06	1.50015e-06	1.26001e-06	0.926708	1	0.000423307	0.000354489	0.000153968	0.000131041	1	7.534	7.58817	7.64546	7.61044	7.61805	7.62641	7.13743	7.13382
Stearoylethanolamide	HILICPOS	C20 H41 N O2	327.314	328.321	0.788	4			7.36878	0.00683045	0.493251	0.578031	0.48642	0.571201	0.0847803	0.0857037	6.18896	7.25273	6.10326	7.16702	1.06376	0.933423	0.000111027	3.02314e-05	0.000124066	3.34026e-05	0.312883	2.86657e-05	30.11	0.960688	0.000253837	7.10141e-05	0.000241301	7.46573e-05	0.552852	1	0.0665053	0.0181086	0.0743153	0.0200082	1	7.57057	7.61013	7.63351	7.70013	7.73422	7.56079	7.22072	7.0295
Suberic acid	RPNEG	C8 H14 O4	174.089	173.082	7.422	2	89	98.4	8.28941	-0.0568044	0.370375	0.396747	0.427179	0.453551	0.0263717	-2.14419	13.9805	14.976	16.1247	17.1202	0.995451	0.0581038	8.30266e-08	4.34309e-08	2.15656e-08	1.2196e-08	0.343402	1.11206e-08	163.072	0.178483	9.2296e-07	4.61803e-07	2.74846e-07	2.14864e-07	0.576184	1	4.97329e-05	2.60151e-05	1.29178e-05	7.30538e-06	1	8.44357	8.46887	8.51863	8.54448	8.48853	8.50828	8.07176	8.07848
Succinate	HILICNEG	C4 H6 O4	118.027	117.019	5.517	2	79.7	84.6	8.42709	-0.0656121	0.282838	0.35565	0.34845	0.421262	0.0728118	-1.53289	6.60794	8.30904	8.14083	9.84193	1.7011	0.156849	6.54112e-05	9.44176e-06	1.12763e-05	2.10827e-06	0.120302	3.95172e-06	46.8476	0.346687	0.000160579	2.64281e-05	3.02517e-05	7.89284e-06	0.332077	1	0.0391813	0.00565561	0.00675449	0.00126286	1	8.59588	8.56094	8.63747	8.6465	8.55409	8.62378	8.19819	8.22887
Succinate semialdehyde	RPNEG	C4 H6 O3	102.032	101.024	1.13	3		60.3	8.36671	0.0964298	0.616014	0.5319	0.519584	0.43547	-0.084114	1.6633	10.6255	9.17463	8.9622	7.51133	-1.45087	0.127775	1.05395e-06	3.94943e-06	4.86081e-06	2.24868e-05	0.177985	1.67849e-06	56.4479	0.304929	5.46021e-06	1.29984e-05	1.5998e-05	5.32394e-05	0.408256	1	0.000631317	0.00236571	0.00291163	0.0134696	1	8.65187	8.66931	8.58798	8.55066	8.7122	8.60545	8.14783	8.05845
Succinyladenosine	RPPOS	C14 H17 N5 O8	383.108	384.115	4.856	4			6.88492	-0.138683	0.0776559	0.00797665	0.216339	0.146659	-0.0696793	-2.84665	1.594	0.163732	4.44065	3.01039	-1.43026	0.0176412	0.142566	0.873262	0.00130859	0.0133608	0.183665	0.00870124	6.91642	0.0812854	0.169103	0.882097	0.00215342	0.0178243	0.413592	1	1	1	0.783846	1	1	6.88819	6.81549	7.01939	6.96258	6.9113	7.04904	6.79666	6.88425
Unknown 85	HILICPOS	C6 H10 O2 S	146.04	147.047	1.685	4			6.87305	-0.506856	-0.458233	-0.419931	0.0486226	0.0869248	0.0383021	-5.11322	-4.62271	-4.23632	0.490512	0.876908	0.386397	0.000481252	0.000991808	0.00179604	0.634542	0.40147	0.707439	0.00168785	11.1033	0.00873544	0.00180028	0.00273052	0.663334	0.432519	0.847512	0.28827	0.594093	1	1	1	1	6.26063	6.62328	6.99471	7.15128	6.69648	6.95497	6.97853	6.95898
TRILAURYLAMINE	HILICPOS	C36 H75 N	521.59	522.597	1.025	4			6.07353	-0.397301	0.460649	0.603654	0.857951	1.00096	0.143004	-1.80351	2.09107	2.74023	3.89459	4.54374	0.649155	0.102007	0.0635052	0.0211442	0.00308871	0.00111787	0.53112	0.00427691	8.56148	0.260009	0.0800834	0.0268904	0.00474394	0.00179039	0.72928	1	1	1	1	0.669605	1	6.39066	6.2823	6.25347	7.18089	6.04786	6.47838	5.68391	5.69132
Taurine	RPPOS	C2 H7 N O3 S	125.015	126.022	0.728	4			7.60374	-5.48236e-05	0.567531	0.737833	0.567586	0.737887	0.170302	-0.00180838	18.7202	24.3377	18.722	24.3395	5.61746	0.998593	5.19272e-09	4.1456e-10	5.18791e-09	4.14262e-10	0.000237204	4.29961e-10	319.542	0.998593	1.7115e-07	1.30695e-08	1.15095e-07	2.06786e-08	0.00291463	1	3.11044e-06	2.48321e-07	3.10756e-06	2.48143e-07	0.142085	7.97212	7.89381	7.91854	7.92695	7.92428	7.94489	7.34384	7.19367
Tetraacetylethylenediamine	RPPOS	C10 H16 N2 O4	228.111	229.118	0.937	4			7.43074	-0.230529	0.50258	0.489627	0.733109	0.720156	-0.0129527	-4.84875	10.5708	10.2984	15.4196	15.1472	-0.272436	0.000707684	1.10459e-06	1.40009e-06	3.29538e-08	3.90079e-08	0.790927	5.21493e-08	118.097	0.0117751	5.6072e-06	5.30793e-06	3.45677e-07	4.19707e-07	0.897683	0.423902	0.000661649	0.000838652	1.97393e-05	2.33657e-05	1	7.59128	7.57068	7.8362	7.85357	7.70153	7.8653	7.20153	7.08809
Tetradecanedioic acid	RPNEG	C14 H26 O4	258.183	257.176	11.621	2	92	89.1	8.4781	-0.0454465	0.322263	0.398585	0.367709	0.444032	0.0763225	-1.39747	9.90949	12.2564	11.307	13.6539	2.3469	0.193028	1.98237e-06	2.83683e-07	5.96995e-07	1.03651e-07	0.041283	1.46509e-07	95.0256	0.389305	8.99577e-06	1.61834e-06	2.8608e-06	7.48037e-07	0.184541	1	0.00118744	0.000169926	0.0003576	6.20871e-05	1	8.6182	8.65824	8.67171	8.69602	8.66441	8.70946	8.38638	8.25975
Unknown 86	HILICPOS	C8 H18 O5	194.115	195.123	1.447	4			8.81929	-0.0583402	0.371772	0.470807	0.430112	0.529147	0.099035	-1.25433	7.99318	10.1224	9.2475	11.3768	2.12927	0.238745	1.3209e-05	1.63637e-06	3.6812e-06	5.64177e-07	0.0595748	8.99886e-07	64.5682	0.441339	4.07845e-05	6.12617e-06	1.26726e-05	2.79291e-06	0.237902	1	0.0079122	0.000980187	0.00220504	0.000337942	1	8.99718	9.03687	9.08544	9.11243	9.01199	9.02319	8.60995	8.50269
Tetrahydro-2,5-furan-diacetic acid	HILICNEG	C8 H12 O5	188.068	187.061	3.178	4			7.60399	-0.00567295	0.27631	0.406599	0.281983	0.412272	0.130289	-0.102334	4.98434	7.33461	5.08668	7.43695	2.35027	0.92055	0.000580007	2.75046e-05	0.000500016	2.4466e-05	0.0410478	4.21996e-05	27.5595	0.952348	0.00110645	6.51196e-05	0.000886123	5.70239e-05	0.184541	1	0.347424	0.0164752	0.29951	0.0146552	1	7.79965	7.78668	7.86368	7.63873	7.73358	7.83452	7.46865	7.39971
Thapsic acid	HILICNEG	C16 H30 O4	286.214	285.207	0.999	4			6.96366	-0.0118689	0.414408	0.390259	0.426277	0.402128	-0.0241496	-0.196731	6.86893	6.46865	7.06566	6.66538	-0.400286	0.848048	4.75736e-05	7.77969e-05	3.76265e-05	6.09406e-05	0.697512	2.67188e-05	30.5959	0.915894	0.00012283	0.000156377	8.34752e-05	0.000126309	0.845738	1	0.0284966	0.0466003	0.0225383	0.0365034	1	7.07688	7.19553	7.24886	7.03689	7.21317	7.23543	6.80726	6.75238
Thiamine	HILICPOS	C12 H16 N4 O S	264.104	265.111	7.469	2	98.8	94.5	9.55978	-0.0732187	0.305985	0.380878	0.379204	0.454096	0.0748924	-2.37773	9.93668	12.3688	12.3144	14.7465	2.43209	0.0391807	1.93404e-06	2.60652e-07	2.71525e-07	5.02476e-08	0.0357277	8.96225e-08	105.4	0.139907	8.84344e-06	1.53069e-06	1.54898e-06	4.63051e-07	0.171207	1	0.00115849	0.000156131	0.000162643	3.00983e-05	1	9.67608	9.68829	9.78367	9.78274	9.77521	9.79282	9.42411	9.33112
Thioacetamide	RPPOS	C2 H5 N S	75.0142	76.0215	1.195	4			8.30171	-0.15173	0.437097	0.272964	0.588827	0.424694	-0.164133	-1.18544	3.41496	2.13262	4.6004	3.31806	-1.28234	0.263725	0.0067722	0.0592416	0.00102582	0.00795963	0.229153	0.00425858	8.57216	0.464621	0.0102697	0.0695799	0.00171638	0.0110366	0.464368	1	1	1	0.614464	1	1	8.57936	8.52306	8.55565	8.58385	8.22147	8.63957	7.98904	7.86517
Tiglylcarnitine	HILICPOS	C12 H21 N O4	243.147	244.154	6.698	4			8.19132	-0.0176755	0.296367	0.380991	0.314043	0.398666	0.0846235	-0.495868	8.3143	10.6883	8.81017	11.1842	2.37403	0.630892	9.3899e-06	9.98845e-07	5.6533e-06	6.59893e-07	0.0394274	8.52305e-07	65.3259	0.771233	3.14221e-05	4.12627e-06	1.80124e-05	3.15412e-06	0.181692	1	0.00562455	0.000598308	0.00338633	0.000395276	1	8.36909	8.34579	8.32422	8.37371	8.35386	8.42382	8.01246	7.98821
Triphenylcarbethoxymethylenephosphorane	HILICPOS	C33 H58 N O9 P	643.387	644.395	0.753	4			7.03527	-0.0221528	0.391965	0.379583	0.414118	0.401735	-0.0123826	-0.578848	10.242	9.91842	10.8208	10.4973	-0.323555	0.575721	1.47153e-06	1.96636e-06	8.92697e-07	1.17701e-06	0.753057	5.47081e-07	71.8326	0.72297	7.16623e-06	7.09549e-06	3.87482e-06	4.93028e-06	0.874188	1	0.000881446	0.00117785	0.000534726	0.00070503	1	7.17428	7.2439	7.21091	7.25525	7.24968	7.26817	6.77788	6.87368
Unknown 87	HILICPOS	C27 H49 N O2	419.377	420.384	0.728	4			6.63843	0.0411057	0.709286	0.519262	0.66818	0.478156	-0.190024	0.244609	4.22076	3.08998	3.97615	2.84537	-1.13078	0.811792	0.0018403	0.011678	0.00271003	0.0176798	0.284997	0.00393882	8.76786	0.898824	0.00315856	0.0153402	0.00421638	0.0230221	0.526088	1	1	1	1	1	1	7.02075	6.88734	6.98234	6.93893	6.95945	6.82295	6.35385	6.45032
Uracil	RPPOS	C4 H4 N2 O2	112.027	113.035	1.802	2	98.2	88	7.38061	-0.160278	0.0128255	-0.16002	0.173103	0.000257988	-0.172845	-0.820662	0.0656699	-0.819341	0.886332	0.00132096	-0.885011	0.431301	0.948958	0.432019	0.396616	0.998972	0.397294	0.699465	0.486325	0.612201	0.950545	0.446942	0.435913	0.998972	0.613309	1	1	1	1	1	1	7.31706	7.31194	7.41701	7.39267	7.28222	7.58237	7.52647	7.80969
Uridine	HILICNEG	C9 H12 N2 O6	244.07	243.062	5.129	2	87.9	87.1	7.771	-0.115634	0.216625	0.317334	0.332259	0.432968	0.100709	-0.991853	1.8581	2.72193	2.84995	3.71378	0.863832	0.345068	0.0933351	0.0218136	0.0175427	0.00413971	0.408275	0.0154213	5.75097	0.539676	0.114172	0.0276244	0.0232479	0.00601865	0.620702	1	1	1	1	1	1	7.77585	7.91119	7.98352	7.97479	7.93971	8.01535	7.61976	7.81073
Valyltyrosine	RPPOS	C14 H20 N2 O4	280.142	281.15	4.367	4			6.83091	-0.383928	-0.544695	-0.694518	-0.160766	-0.310589	-0.149823	-3.28364	-4.65863	-5.94003	-1.37499	-2.65639	-1.2814	0.00843141	0.000939549	0.000153698	0.199677	0.02439	0.22947	0.000914498	13.0597	0.0531695	0.00171061	0.000293224	0.232458	0.0311505	0.464368	1	0.56279	0.0920653	1	1	1	6.48787	6.47904	6.64021	6.81795	6.30845	6.96899	7.01729	7.11574
Valylvaline	RPPOS	C10 H20 N2 O3	216.147	217.155	3.591	4			6.5302	0.501613	0.186172	0.850994	-0.31544	0.349382	0.664822	4.25036	1.57751	7.21081	-2.67285	2.96045	5.63329	0.00175705	0.146301	3.17397e-05	0.0237156	0.0145409	0.000232126	0.000164243	20.032	0.0239198	0.172849	7.28433e-05	0.0310167	0.01927	0.00291463	1	1	0.0190121	1	1	0.139044	6.91709	6.96794	6.30749	6.54883	6.85966	6.38353	6.72424	5.74052
Vitamin D3 glucosiduronate	HILICPOS	C33 H52 O7	560.369	561.376	7.466	4			6.77515	-0.0623479	0.383505	0.430617	0.445853	0.492965	0.0471114	-1.34865	8.29561	9.31467	9.64425	10.6633	1.01907	0.207715	9.57562e-06	3.45149e-06	2.52962e-06	1.02039e-06	0.33261	1.18468e-06	60.8593	0.406605	3.18655e-05	1.16805e-05	9.35333e-06	4.39722e-06	0.566003	1	0.00573579	0.00206744	0.00151524	0.000611214	1	6.99215	6.94278	7.02767	7.03979	6.95434	7.00885	6.58965	6.59559
Xanthine	RPPOS	C5 H4 N4 O2	152.033	153.041	1.527	4			7.21447	-0.0905904	0.239923	0.240992	0.330513	0.331583	0.00106935	-1.68199	4.45463	4.47448	6.13662	6.15647	0.0198546	0.124029	0.00128082	0.00124245	0.000118805	0.000115788	0.984557	0.000175732	19.7091	0.300278	0.00223677	0.00194824	0.000233324	0.000227399	0.99414	1	0.767212	0.744228	0.0711639	0.0693568	1	7.28451	7.22733	7.42919	7.39056	7.42431	7.38817	7.16033	7.08989
Aspartylphenylalanine	RPPOS	C13 H16 N2 O5	280.106	281.113	3.825	2	88	73.6	6.85392	0.0711583	0.280725	0.279217	0.209566	0.208059	-0.0015072	0.903502	3.56438	3.54524	2.66088	2.64174	-0.019137	0.387876	0.00528845	0.00545794	0.0242044	0.0250064	0.985115	0.00966894	6.69154	0.577955	0.00820668	0.00758539	0.031587	0.0317349	0.99414	1	1	1	1	1	1	7.04877	6.97805	6.85133	6.90474	7.00826	7.06553	6.77612	6.8199
Glucopyranose 1-phosphate	RPPOS	C6 H13 O9 P	260.03	261.037	0.749	2	98.7	93.8	8.23802	-0.0472311	0.529227	0.530411	0.576458	0.577642	0.00118408	-0.6303	7.06255	7.07835	7.69285	7.70865	0.0158016	0.54288	3.77651e-05	3.70674e-05	1.83495e-05	1.80306e-05	0.987709	1.22171e-05	36.4972	0.693358	0.000100988	8.41036e-05	4.6377e-05	4.42636e-05	0.994349	1	0.0226213	0.0222034	0.0109913	0.0108003	1	8.49561	8.41598	8.57096	8.50935	8.56179	8.53476	8.13287	8.06109
a-Linolenate	HILICPOS	C18 H30 O2	278.224	279.232	0.787	3	62.7		6.17728	0.313397	0.380644	0.503641	0.0672471	0.190244	0.122997	0.746362	0.906513	1.19943	0.160151	0.453072	0.292921	0.47293	0.386358	0.258486	0.876007	0.660338	0.775676	0.67672	0.522365	0.645297	0.423862	0.275995	0.884871	0.695154	0.887342	1	1	1	1	1	1	6.33998	6.47311	6.16856	5.8722	6.61702	6.44916	6.16366	4.80935
adrenaline	HILICPOS	C9 H13 N O3	183.089	184.097	4.226	4			8.19997	0.000492934	0.0907099	0.201266	0.090217	0.200773	0.110556	0.014025	2.58089	5.72644	2.56686	5.71242	3.14556	0.989091	0.0277374	0.000204529	0.0284078	0.000208448	0.0106329	0.000567327	14.7614	0.990745	0.036677	0.000374657	0.0368317	0.000380672	0.0732311	1	1	0.122513	1	0.12486	1	8.28817	8.28203	8.24208	8.27925	8.24906	8.29645	8.12016	8.105
asp-leu	RPPOS	C10 H18 N2 O5	246.122	247.129	4.488	4			6.96535	0.163169	0.260247	0.428872	0.0970775	0.265703	0.168626	3.69969	5.90082	9.72422	2.20113	6.02453	3.8234	0.00423601	0.000161901	2.34901e-06	0.0528053	0.000137506	0.00346455	1.8783e-05	33.1377	0.0354005	0.000355234	8.22842e-06	0.0652173	0.000263086	0.0300763	1	0.0969789	0.00140706	1	0.0823663	1	7.15373	7.21912	7.06812	7.03284	7.16241	6.94479	6.87054	6.73812
benzenesulfonate	HILICNEG	C6 H6 O3 S	158.003	156.996	2.898	4			7.42525	-0.0671756	-0.0291886	0.0448622	0.037987	0.112038	0.0740508	-1.10306	-0.47929	0.736659	0.623765	1.83971	1.21595	0.296289	0.642222	0.478551	0.546991	0.0961763	0.252413	0.357677	1.20688	0.495352	0.673714	0.494228	0.578882	0.110933	0.485638	1	1	1	1	1	1	7.31142	7.36673	7.49331	7.49371	7.55896	7.45162	7.49851	7.31279
Unknown 88	HILICPOS	C16 H29 N O5	315.204	316.212	1.599	4			6.79461	0.191507	0.629283	0.532281	0.437776	0.340774	-0.0970016	1.44019	4.7324	4.00292	3.29221	2.56273	-0.729481	0.18091	0.000841196	0.00259665	0.00831137	0.0286086	0.482736	0.00272073	9.73857	0.371112	0.00155039	0.00384048	0.011632	0.0360012	0.693364	1	0.503876	1	1	1	1	7.01803	7.50289	6.81742	7.06614	6.87771	6.94056	6.53329	6.59481
cis-2-Carboxycyclohexyl-acetic acid	HILICNEG	C9 H14 O4	186.089	185.082	1.014	4			6.98266	0.024618	0.468198	0.462808	0.44358	0.43819	-0.00538944	0.401581	7.63748	7.54956	7.23589	7.14798	-0.0879153	0.696589	1.95163e-05	2.15377e-05	3.08275e-05	3.41552e-05	0.93171	1.2226e-05	36.4913	0.812417	5.79354e-05	5.24435e-05	7.05918e-05	7.59986e-05	0.978816	1	0.0116903	0.0129011	0.0184657	0.020459	1	7.28487	7.26365	7.26881	7.22357	7.11619	7.09848	6.83219	6.75959
cis-6-Dodecen-4-olide	HILICNEG	C12 H20 O2	196.146	195.139	1.283	4			6.82008	-0.0669788	0.346747	0.494545	0.413725	0.561523	0.147798	-0.867042	4.48865	6.4019	5.35569	7.26894	1.91325	0.406597	0.00121583	8.46115e-05	0.000340936	2.96691e-05	0.0852719	6.99976e-05	24.5109	0.590238	0.002142	0.00016838	0.000613276	6.70634e-05	0.271691	1	0.728281	0.0506823	0.204221	0.0177718	1	7.06539	6.95204	7.10169	7.21104	7.02354	6.92919	6.65888	6.45126
cis-Aconitate	RPPOS	C6 H6 O6	174.016	175.024	1.341	3	77.1	70.1	7.54581	0.747439	-0.028371	0.27431	-0.77581	-0.473129	0.302681	7.12726	-0.270534	2.61571	-7.3978	-4.51156	2.88624	3.49949e-05	0.792348	0.0261403	2.55832e-05	0.00117403	0.0164932	8.3486e-05	23.5208	0.00110326	0.815492	0.0328261	6.17262e-05	0.00187532	0.100811	0.0209619	1	1	0.0153243	0.703245	1	7.79692	7.77831	6.95688	7.32909	7.80723	6.85417	7.8079	7.6039
cyclohexane-1,2-diol	HILICNEG	C6 H12 O2	116.084	97.0659	1.766	4			6.30815	-0.14762	0.194784	0.349019	0.342405	0.496639	0.154235	-1.53947	2.03133	3.63978	3.5708	5.17925	1.60845	0.155253	0.0701522	0.00467212	0.00523281	0.000437769	0.13936	0.00220917	10.3178	0.344431	0.0879104	0.00663176	0.00768248	0.000753516	0.363437	1	1	1	1	0.262224	1	6.35899	6.4619	6.5233	6.5271	6.4007	6.61406	6.13677	6.20293
d-guanidinovaleric acid	HILICPOS	C6 H13 N3 O2	159.101	160.108	3.513	4			7.09031	-0.0472595	0.379225	0.451463	0.426484	0.498722	0.0722381	-1.98531	15.9307	18.9653	17.916	20.9506	3.03463	0.0757166	2.41918e-08	4.58414e-09	7.9042e-09	1.76148e-09	0.0128236	2.06944e-09	231.089	0.209006	4.66255e-07	9.94317e-08	1.57821e-07	5.86181e-08	0.083493	1	1.44909e-05	2.7459e-06	4.73462e-06	1.05513e-06	1	7.2842	7.28853	7.32852	7.34435	7.28577	7.32741	6.92211	6.84713
dCMP	RPPOS	C9 H14 N3 O7 P	307.056	308.064	4.6	4			7.05601	0.041695	0.198979	0.280105	0.157284	0.23841	0.0811259	1.02576	4.8952	6.89102	3.86943	5.86526	1.99583	0.329596	0.000660864	4.63263e-05	0.00321639	0.000169747	0.0744093	0.000135478	20.9764	0.527882	0.00125271	0.000101275	0.00491484	0.000314794	0.260646	1	0.395857	0.0277494	1	0.101679	1	7.1627	7.16643	7.08216	7.19804	7.22949	7.15334	7.02627	6.87205
Unknown 89	RPNEG	C18 H32 O6	344.22	343.212	11.761	4			7.61101	-0.027127	0.359218	0.411703	0.386345	0.43883	0.0524853	-0.687025	9.09764	10.4269	9.78466	11.1139	1.32926	0.507959	4.25617e-06	1.25117e-06	2.22185e-06	6.9914e-07	0.213804	6.67922e-07	68.8308	0.669174	1.62385e-05	4.90163e-06	8.37036e-06	3.24639e-06	0.443144	1	0.00254945	0.000749448	0.00133089	0.000418785	1	7.83976	7.77733	7.80888	7.84694	7.77379	7.81644	7.47463	7.39297
e-Tokoferol	RPNEG	C28 H42 O2	410.318	409.311	14.403	4			10.1128	-0.0728658	0.366484	0.368514	0.43935	0.44138	0.00202969	-1.70096	8.5551	8.60248	10.2561	10.3034	0.0473804	0.120329	7.31808e-06	6.97231e-06	1.45333e-06	1.3939e-06	0.963159	1.24231e-06	60.2393	0.295397	2.63686e-05	2.13082e-05	5.78683e-06	5.63906e-06	0.984526	1	0.00438353	0.00417642	0.000870544	0.000834945	1	10.3002	10.26	10.3617	10.3586	10.2748	10.3334	9.92631	9.89263
g-Butyrobetaine	RPPOS	C7 H15 N O2	145.11	146.118	4.897	4			7.68509	-0.344705	-0.186151	-0.231516	0.158554	0.113189	-0.0453651	-7.02463	-3.79351	-4.71799	3.23112	2.30664	-0.924479	3.94981e-05	0.0036364	0.000859513	0.00920752	0.0441941	0.377385	0.000314735	17.1018	0.00117864	0.00587118	0.00139148	0.0127669	0.0534794	0.604599	0.0236594	1	0.514848	1	1	1	7.51263	7.5343	7.77537	7.84242	7.43656	7.89981	7.73967	7.70106
g-Guanidinobutyrate	RPPOS	C5 H11 N3 O2	145.085	146.092	0.975	4			7.2702	-0.0137437	0.10696	0.219237	0.120704	0.232981	0.112277	-0.24915	1.939	3.9744	2.18815	4.22354	2.03539	0.808376	0.081734	0.00271764	0.0539704	0.00183229	0.0696798	0.00604401	7.73113	0.896699	0.101154	0.00398987	0.0665191	0.00281421	0.257643	1	1	1	1	1	1	7.3547	7.36435	7.2706	7.46265	7.32588	7.35291	7.26057	7.0416
glu-asp	RPPOS	C9 H14 N2 O7	262.08	263.087	0.824	4			6.88037	0.101713	0.545544	0.634955	0.443831	0.533243	0.089412	0.735649	3.94571	4.59239	3.21006	3.85674	0.646682	0.479139	0.00284532	0.00103833	0.00953913	0.00328289	0.532654	0.00209727	10.4662	0.649331	0.00469518	0.00165415	0.0131658	0.00485544	0.72928	1	1	0.621959	1	1	1	7.09154	7.27652	6.73857	7.25858	7.2347	7.30047	6.65005	6.73324
glycidyl oleate	HILICPOS	C21 H38 O3	338.282	339.289	1.968	4			6.92777	0.295386	1.25147	1.26521	0.956088	0.969823	0.0137343	3.32946	14.1061	14.2609	10.7766	10.9314	0.154807	0.0078094	7.63375e-08	6.88897e-08	9.26693e-07	8.13529e-07	0.880108	7.91806e-08	108.182	0.0502993	8.7935e-07	5.81196e-07	3.99345e-06	3.73567e-06	0.953317	1	4.57262e-05	4.12649e-05	0.000555089	0.000487304	1	7.57055	7.65453	7.42076	7.26337	7.66727	7.32205	6.57082	6.41118
hexamidine	RPNEG	C20 H26 N4 O2	354.207	353.2	13.25	4			8.59905	-0.0784492	0.373725	0.391514	0.452175	0.469963	0.0177882	-2.20015	10.4813	10.9802	12.6815	13.1803	0.498878	0.0528925	1.19339e-06	7.81062e-07	2.06675e-07	1.44221e-07	0.628845	1.4663e-07	95.0089	0.171606	5.95698e-06	3.39026e-06	1.317e-06	9.39005e-07	0.79636	1	0.000714838	0.000467856	0.000123798	8.63885e-05	1	8.75706	8.78191	8.81398	8.91146	8.77327	8.82214	8.43309	8.33798
lysoPC a C28:0	HILICPOS	C36 H74 N O7 P	663.52	664.527	5.174	4			6.98956	0.240986	0.363412	0.41503	0.122426	0.174045	0.0516188	3.59243	5.41746	6.18695	1.82503	2.59452	0.769492	0.00504985	0.000312693	0.000111316	0.098503	0.0271007	0.459702	0.000505517	15.1979	0.0378107	0.000632782	0.000217193	0.118243	0.0342475	0.673255	1	0.187303	0.0666784	1	1	1	7.26126	7.25598	7.12151	6.82994	7.21602	7.05886	6.94859	6.86359
lysophosphatidylethanolamine (22:6(4Z,7Z,10Z,13Z,16Z,19Z)/0:0)	RPPOS	C27 H44 N O7 P	525.286	526.293	13.114	4			7.22318	-0.0294466	0.688686	0.677198	0.718132	0.706644	-0.0114881	-0.793677	18.5622	18.2526	19.3559	19.0463	-0.30964	0.446129	5.63184e-09	6.61565e-09	3.77018e-09	4.40083e-09	0.763302	1.87021e-09	235.975	0.622917	1.7115e-07	1.32092e-07	9.03336e-08	1.18315e-07	0.88096	1	3.37347e-06	3.96277e-06	2.25834e-06	2.6361e-06	1	7.5109	7.63774	7.61196	7.5807	7.52323	7.56754	6.87835	6.88934
methyl 3-hydroxypalmitate	RPNEG	C17 H34 O3	286.251	285.243	12.787	4			7.23046	-0.072188	0.387155	0.462175	0.459343	0.534363	0.0750198	-0.674142	3.61552	4.31611	4.28966	4.99025	0.700587	0.515769	0.00486181	0.00158606	0.00165262	0.000575038	0.499816	0.00103077	12.6583	0.677512	0.00762363	0.0024369	0.00266107	0.00096755	0.704446	1	1	0.950047	0.989918	0.344448	1	7.2848	7.54531	7.29998	7.42493	7.44413	7.7659	6.98914	6.93367
n-Hexanamide	HILICPOS	C6 H13 N O	115.1	116.107	3.205	4			7.13885	-0.0184045	0.337449	0.808097	0.355854	0.826502	0.470648	-0.075809	1.38997	3.32858	1.46577	3.40439	1.93861	0.941093	0.195226	0.00782092	0.173969	0.00689238	0.0817863	0.0220709	5.08563	0.96692	0.227069	0.0105989	0.203929	0.0097142	0.270015	1	1	1	1	1	1	7.46729	7.41889	7.43071	7.4725	7.37572	7.4139	7.06406	7.03598
n-Octyl a-glucoside	HILICPOS	C14 H28 O6	292.189	293.196	0.773	4			7.62366	-0.0614009	0.241616	0.411416	0.303017	0.472817	0.169799	-0.700336	2.75587	4.69259	3.4562	5.39293	1.93673	0.499966	0.0205886	0.00089283	0.00632395	0.000323596	0.0820412	0.00108777	12.4809	0.661102	0.0282209	0.00144152	0.00901915	0.000571781	0.270015	1	1	0.534805	1	0.193834	1	7.74519	7.70227	7.80272	7.77734	7.86724	7.91884	7.53701	7.32725
ophthalmic acid	RPPOS	C11 H19 N3 O6	289.127	290.135	1.499	4			7.35514	-0.0783789	1.31956	1.30208	1.39794	1.38046	-0.0174838	-0.556495	9.36897	9.24483	9.92546	9.80133	-0.124136	0.590322	3.27724e-06	3.69066e-06	1.95383e-06	2.18812e-06	0.903711	1.14061e-06	61.3584	0.738211	1.34457e-05	1.22817e-05	7.5022e-06	8.09065e-06	0.962596	1	0.00196307	0.00221071	0.00117034	0.00131069	1	7.99665	7.96485	8.03786	8.05714	8.01136	8.113	6.80558	6.48075
sn-Glycerol 1-phosphate	RPPOS	C3 H9 O6 P	172.014	173.021	0.766	4			7.45647	0.0330159	0.353527	0.456894	0.320511	0.423878	0.103367	0.232514	2.48971	3.21767	2.25719	2.98515	0.727959	0.820911	0.0323941	0.00941795	0.048045	0.0139444	0.483627	0.0208243	5.19035	0.903907	0.0422746	0.0125363	0.0598315	0.0185204	0.693364	1	1	1	1	1	1	7.68763	7.57915	7.59845	7.53748	7.73521	7.76701	7.58722	7.38866
trans-3-Indoleacrylic acid	RPPOS	C11 H9 N O2	187.063	188.07	4.969	2	94.8	93.2	9.52971	-0.130567	0.119413	0.0624827	0.249979	0.193049	-0.05693	-3.14329	2.87476	1.50422	6.01805	4.64751	-1.37054	0.0106736	0.016818	0.163974	0.00013868	0.000955413	0.201016	0.000840078	13.3503	0.0600683	0.0235373	0.18022	0.000267104	0.00153842	0.431571	1	1	1	0.0830694	0.572292	1	9.53386	9.50508	9.66306	9.66987	9.58868	9.68638	9.47343	9.49261
Alanine	HILICNEG	C3 H7 N O2	89.0477	88.0404	4.251	2	93.7	73.3	8.51036	-0.0448734	0.0117355	0.14703	0.0566089	0.191903	0.135294	-0.966141	0.25267	3.16561	1.21881	4.13175	2.91294	0.357153	0.805731	0.0102797	0.251372	0.00211665	0.0157618	0.011435	6.34341	0.549961	0.825013	0.0135883	0.287351	0.00324264	0.0973335	1	1	1	1	1	1	8.52279	8.58044	8.55003	8.59164	8.51327	8.60944	8.44108	8.42654
[truncated: 4 more columns]
